# Supplementary material for: Tau, XMAP215/Msps and Eb1 co-operate interdependently to regulate microtubule polymerisation and bundle formation in axons
Source: PLoS Genet. 2021 Jul 6;17(7):e1009647. doi: 10.1371/journal.pgen.1009647 (PMC8284659; doi:10.1371/journal.pgen.1009647)
Supplement: S1 Data — (XLSX) [file pgen.1009647.s009.xlsx]

## Sheet: Fig 1I
		wt	msps-/-	tau-/-	Eb1-/-
	Number of values	163	193	234	254
	Number of indep. repeats	3	3	3	3			Number of families	1
								Number of comparisons per family	3
	Minimum	0.3279	0	0	0			Alpha	0.05
	25% Percentile	0.8198	0.1667	0.3333	0
	Median	1	0.3333	0.6558	0.1667			Dunn's multiple comparisons test	Mean rank diff.	Significant?	Summary	Adjusted P Value	A-?
	75% Percentile	1.333	0.4919	0.9838	0.5			wt vs. msps-/-	385.1	Yes	****	<0.0001	B	msps-/-
	Maximum	2.459	1.312	2	1.5			wt vs. tau-/-	179.6	Yes	****	<0.0001	C	tau-/-
	Range	2.131	1.312	2	1.5			wt vs. Eb1-/-	414.2	Yes	****	<0.0001	D	Eb1-/-
	Mean	1.102	0.3366	0.6716	0.2874			Test details	Mean rank 1	Mean rank 2	Mean rank diff.	n1	n2	Z
	Std. Deviation	0.4543	0.2525	0.3835	0.2851			wt vs. msps-/-	685	299.9	385.1	163	193	14.91
	Std. Error of Mean	0.03558	0.01817	0.02507	0.01789			wt vs. tau-/-	685	505.4	179.6	163	234	7.248
								wt vs. Eb1-/-	685	270.8	414.2	163	254	16.99

## Sheet: Fig 1J
		wt	msps-/-	tau-/-	Eb1-/-
	Number of values	880	318	437	664
	Number of indep. repeats	4	3	3	4			Number of families	1
								Number of comparisons per family	3
								Alpha	0.05
	Minimum	0	0.07356	0.1189	0.01982
	25% Percentile	0.678	0.2697	0.6237	0.176			Dunn's multiple comparisons test	Mean rank diff.	Significant?	Summary	Adjusted P Value	A-?
	Median	1	0.3796	0.8918	0.282			wt vs. msps-/-	797.7	Yes	****	<0.0001	B	msps-/-
	75% Percentile	1.392	0.5512	1.298	0.4516			wt vs. tau-/-	225	Yes	**	0.0082	C	tau-/-
	Maximum	4.773	2.477	4.545	1.896			wt vs. Eb1-/-	1004	Yes	****	<0.0001	D	Eb1-/-
	Range	4.773	2.403	4.426	1.876
								Test details	Mean rank 1	Mean rank 2	Mean rank diff.	n1	n2	Z
	95% CI of median							wt vs. msps-/-	1564	766.5	797.7	880	318	18.37
	Actual confidence level	95.33%	95.05%	95.56%	95.23%			wt vs. tau-/-	1564	1491	73.32	880	437	1.887
	Lower confidence limit	0.9517	0.3571	0.8434	0.2633			wt vs. Eb1-/-	1564	560.3	1004	880	664	29.42
	Upper confidence limit	1.048	0.4159	0.949	0.2978
	Mean	1.111	0.4618	1.024	0.3479
	Std. Deviation	0.6233	0.3068	0.5889	0.2448
	Std. Error of Mean	0.02101	0.0172	0.02817	0.009502

## Sheet: Fig 1K
		wt	msps-/-	tau-/-
	Number of values	673	424	439
	Number of indep. repeats	3	2	2				Number of families	1
								Number of comparisons per family	2
								Alpha	0.05
	Minimum	0.1473	0	0.05892
	25% Percentile	0.6866	0.3077	0.5827				Dunn's multiple comparisons test	Mean rank diff.	Significant?	Summary	Adjusted P Value	A-?
	Median	1	0.4676	0.8234				wt vs. msps-/-	452.7	Yes	****	<0.0001	B	msps-/-
	75% Percentile	1.387	0.7757	1.22				wt vs. tau-/-	114.2	Yes	****	<0.0001	C	tau-/-
	Maximum	6.314	6.109	3.997
	Range	6.167	6.109	3.938				Test details	Mean rank 1	Mean rank 2	Mean rank diff.	n1	n2	Z
								wt vs. msps-/-	926.1	473.4	452.7	673	424	16.46
	95% CI of median							wt vs. tau-/-	926.1	811.9	114.2	673	439	4.198
	Actual confidence level	95.51%	95.37%	95.51%
	Lower confidence limit	0.9487	0.4321	0.7708
	Upper confidence limit	1.058	0.5128	0.8707
	Mean	1.113	0.6125	0.9593
	Std. Deviation	0.6289	0.5374	0.5489
	Std. Error of Mean	0.02424	0.0261	0.0262

## Sheet: Fig 1L
		wt	msps-/-	tau-/-
	Number of values	673	424	439
	Number of indep. repeats	3	2	2				Number of families	1
								Number of comparisons per family	2
								Alpha	0.05
	Minimum	0.2105	0.02628	0.1812
	25% Percentile	0.7366	0.5044	0.5238				Dunn's multiple comparisons test	Mean rank diff.	Significant?	Summary	Adjusted P Value	A-?
	Median	1	0.6905	0.7246				wt vs. msps-/-	323.2	Yes	****	<0.0001	B	msps-/-
	75% Percentile	1.368	0.9471	0.9394				wt vs. tau-/-	307.7	Yes	****	<0.0001	C	tau-/-
	Maximum	3.473	3.078	2.405
	Range	3.262	3.052	2.224				Test details	Mean rank 1	Mean rank 2	Mean rank diff.	n1	n2	Z
								wt vs. msps-/-	945.7	622.5	323.2	673	424	11.75
	95% CI of median							wt vs. tau-/-	945.7	638	307.7	673	439	11.31
	Actual confidence level	95.51%	95.37%	95.51%
	Lower confidence limit	0.9524	0.6667	0.6826
	Upper confidence limit	1.033	0.7381	0.7619
	Mean	1.112	0.7731	0.7729
	Std. Deviation	0.5414	0.4042	0.3372
	Std. Error of Mean	0.02087	0.01963	0.01609

## Sheet: Fig 1M
		wt	msps-/-	tau-/-	Eb1-/-
	Number of values	499	314	561	621			Number of families	1
	Number of indep. repeats	4	3	4	4			Number of comparisons per family	3
								Alpha	0.05
	Minimum	0.2474	0.1067	0.05107	0.09531			Dunn's multiple comparisons test	Mean rank diff.	Significant?	Summary	Adjusted P Value	A-?
	25% Percentile	0.7636	0.4161	0.6434	0.4603			wt vs. msps-/-	619.5	Yes	****	<0.0001	B	msps-/-
	Median	1	0.5699	0.9067	0.6263			wt vs. tau-/-	165	Yes	****	<0.0001	C	tau-/-
	75% Percentile	1.36	0.7908	1.193	0.8904			wt vs. Eb1-/-	516.6	Yes	****	<0.0001	D	Eb1-/-
	Maximum	3.294	4.677	2.506	2.944
	Range	3.047	4.571	2.454	2.849			Test details	Mean rank 1	Mean rank 2	Mean rank diff.	n1	n2	Z
								wt vs. msps-/-	1303	683.2	619.5	499	314	14.93
	Mean	1.109	0.6624	0.9593	0.7209			wt vs. tau-/-	1303	1138	165	499	561	4.655
	Std. Deviation	0.4929	0.4282	0.4428	0.3926			wt vs. Eb1-/-	1303	786.1	516.6	499	621	14.92
	Std. Error of Mean	0.02206	0.02416	0.01869	0.01575

## Sheet: Fig 1N
		wt	msps-/-	tau-/-	Eb1-/-
	Number of values	310	283	315	412
	Number of indep. repeats	3	3	3	3			Number of families	1
								Number of comparisons per family	3
								Alpha	0.05
	Minimum	0	0	0	0
	25% Percentile	0	0	0	0			Dunn's multiple comparisons test	Mean rank diff.	Significant?	Summary	Adjusted P Value	A-?
	Median	0.3035	0.9763	0.693	1.271			wt vs. msps-/-	-160.5	Yes	****	<0.0001	B	msps-/-
	75% Percentile	1.205	2.942	1.778	3.243			wt vs. tau-/-	-90.17	Yes	**	0.008	C	tau-/-
	Maximum	9.779	33.11	25.86	28.33			wt vs. Eb1-/-	-179.1	Yes	****	<0.0001	D	Eb1-/-
	Range	9.779	33.11	25.86	28.33
								Test details	Mean rank 1	Mean rank 2	Mean rank diff.	n1	n2	Z
	95% CI of median							wt vs. msps-/-	548.7	709.2	-160.5	310	283	5.202
	Actual confidence level	95.33%	95.69%	95.76%	95.67%			wt vs. tau-/-	548.7	638.9	-90.17	310	315	3.003
	Lower confidence limit	0.1927	0.7191	0.4814	0.8686			wt vs. Eb1-/-	548.7	727.7	-179.1	310	412	6.346
	Upper confidence limit	0.4344	1.26	0.9379	1.542
	Mean	1	2.338	1.388	2.191
	Std. Deviation	1.642	3.905	2.28	2.969
	Std. Error of Mean	0.09324	0.2321	0.1284	0.1462
