# Supplementary material for: Tau, XMAP215/Msps and Eb1 co-operate interdependently to regulate microtubule polymerisation and bundle formation in axons
Source: PLoS Genet. 2021 Jul 6;17(7):e1009647. doi: 10.1371/journal.pgen.1009647 (PMC8284659; doi:10.1371/journal.pgen.1009647)
Supplement: S2 Data — (XLSX) [file pgen.1009647.s010.xlsx]

## Sheet: Fig2A_axon length
		ctrl	msps+/-	tau+/-	Eb1+/-	msps+/- tau+/-	Eb1+/- tau+/-	Eb1+/-msps+/-	Eb1+/- msps+/- tau+/-			Number of families	1
	Number of values	795	774	174	731	353	274	867	998			Number of comparisons per family	12
	number of independent repeats	4	4	2	4	3	3	4	4			Alpha	0.05
	Minimum	0.2189	0.1978	0.3911	0.214	0.3184	0.2798	0.003348	0			Dunn's multiple comparisons test	Mean rank diff.	Significant?	Summary	Adjusted P Value
	25% Percentile	0.7193	0.7171	0.7492	0.748	0.7744	0.693	0.6213	0.5595			ctrl vs. msps+/-	95.81	No	ns	>0.9999	B
	Median	1	0.9495	1.009	0.9661	0.9693	0.9241	0.8509	0.7555			ctrl vs. tau+/-	-65.73	No	ns	>0.9999	C
	75% Percentile	1.302	1.239	1.306	1.245	1.222	1.141	1.135	1.003			ctrl vs. Eb1+/-	47.42	No	ns	>0.9999	D
	Maximum	2.937	3.166	2.159	2.936	2.576	2.228	4.012	3.131			ctrl vs. msps+/- tau+/-	-19.29	No	ns	>0.9999	E
	Range	2.718	2.968	1.768	2.722	2.258	1.949	4.009	3.131			ctrl vs. Eb1+/- tau+/-	261.6	No	ns	0.0644	F
												ctrl vs. Eb1+/-msps+/-	479.7	Yes	****	<0.0001	G
	95% CI of median											ctrl vs. Eb1+/- msps+/- tau+/-	866.6	Yes	****	<0.0001	H
	Actual confidence level	95.30%	95.20%	95.96%	95.43%	95.70%	95.40%	95.12%	95.39%			msps+/- vs. msps+/- tau+/-	-115.1	No	ns	>0.9999	B-E
	Lower confidence limit	0.9566	0.919	0.9287	0.9317	0.9237	0.8743	0.8259	0.7321			tau+/- vs. msps+/- tau+/-	46.45	No	ns	>0.9999	C-E
	Upper confidence limit	1.041	0.9789	1.078	1.003	1.007	0.956	0.8809	0.7766			tau+/- vs. Eb1+/- tau+/-	327.3	No	ns	>0.9999	C-F
												Eb1+/- vs. Eb1+/- tau+/-	214.2	No	ns	>0.9999	D-F
	Mean	1.046	1.012	1.047	1.027	1.034	0.9485	0.9079	0.8063			Eb1+/- vs. Eb1+/-msps+/-	432.3	Yes	****	<0.0001	D-G
	Std. Deviation	0.4325	0.4029	0.3742	0.4181	0.3707	0.3367	0.402	0.3864			msps+/- vs. Eb1+/-msps+/-	383.9	Yes	****	<0.0001	B-G
	Std. Error of Mean	0.01534	0.01448	0.02837	0.01547	0.01973	0.02034	0.01365	0.01223			msps+/- tau+/- vs. Eb1+/- msps+/- tau+/-	885.9	Yes	****	<0.0001	E-H
												Eb1+/- tau+/- vs. Eb1+/- msps+/- tau+/-	605	Yes	****	<0.0001	F-H
												Eb1+/-msps+/- vs. Eb1+/- msps+/- tau+/-	386.9	Yes	****	<0.0001	G-H
												Test details	Mean rank 1	Mean rank 2	Mean rank diff.	n1	n2	Z
												ctrl vs. msps+/-	2774	2678	95.81	795	774	1.323
												ctrl vs. tau+/-	2774	2840	-65.73	795	174	0.5478
												ctrl vs. Eb1+/-	2774	2727	47.42	795	731	0.6454
												ctrl vs. msps+/- tau+/-	2774	2793	-19.29	795	353	0.2103
												ctrl vs. Eb1+/- tau+/-	2774	2512	261.6	795	274	2.605
												ctrl vs. Eb1+/-msps+/-	2774	2294	479.7	795	867	6.813
												ctrl vs. Eb1+/- msps+/- tau+/-	2774	1907	866.6	795	998	12.71
												msps+/- vs. msps+/- tau+/-	2678	2793	-115.1	774	353	1.25
												tau+/- vs. msps+/- tau+/-	2840	2793	46.45	174	353	0.3497
												tau+/- vs. Eb1+/- tau+/-	2840	2512	327.3	174	274	2.355
												Eb1+/- vs. Eb1+/- tau+/-	2727	2512	214.2	731	274	2.109
												Eb1+/- vs. Eb1+/-msps+/-	2727	2294	432.3	731	867	6.004
												msps+/- vs. Eb1+/-msps+/-	2678	2294	383.9	774	867	5.414
												msps+/- tau+/- vs. Eb1+/- msps+/- tau+/-	2793	1907	885.9	353	998	9.978
												Eb1+/- tau+/- vs. Eb1+/- msps+/- tau+/-	2512	1907	605	274	998	6.187
												Eb1+/-msps+/- vs. Eb1+/- msps+/- tau+/-	2294	1907	386.9	867	998	5.813

## Sheet: Fig2A dash_MDI
		ctrl	msps+/-	tau+/-	Eb1+/-	msps+/- tau+/-	Eb1+/- tau+/-	Eb1+/-msps+/-	Eb1+/- msps+/- tau+/-
	Number of values	795	774	174	875	428	197	989	1061			Number of families	1
	number of independent repeats	4	4	2	4	3	3	4	4			Number of comparisons per family	12
												Alpha	0.05
	Minimum	0	0	0	0	0	0	0	0			Dunn's multiple comparisons test	Mean rank diff.	Significant?	Summary	Adjusted P Value
	25% Percentile	0	0	0	0	0	0	0	0			ctrl vs. msps+/-	-6.708	No	ns	>0.9999	B
	Median	0	0	0	0	0	0	0	0			ctrl vs. tau+/-	13.16	No	ns	>0.9999	C
	75% Percentile	0	0	0	0	0	0	0	6.494			ctrl vs. Eb1+/-	-37.77	No	ns	>0.9999	D
	Maximum	31.4	52.79	41.36	58.67	106.8	47.47	234	139.4			ctrl vs. msps+/- tau+/-	16.11	No	ns	>0.9999	E
	Range	31.4	52.79	41.36	58.67	106.8	47.47	234	139.4			ctrl vs. Eb1+/- tau+/-	-58.72	No	ns	>0.9999	F
												ctrl vs. Eb1+/-msps+/-	-173.2	Yes	**	0.0056	G
	Mean	1	1.176	1.11	1.397	1.932	1.243	2.609	6.655			ctrl vs. Eb1+/- msps+/- tau+/-	-583.4	Yes	****	<0.0001	H
	Std. Deviation	3.554	4.364	4.141	4.882	9.165	4.867	10.73	15.85			msps+/- vs. msps+/- tau+/-	11.87	No	ns	>0.9999	B-E
	Std. Error of Mean	0.1261	0.1569	0.314	0.165	0.443	0.3467	0.3411	0.4866			tau+/- vs. msps+/- tau+/-	3.431	No	ns	>0.9999	C-E
												tau+/- vs. Eb1+/- tau+/-	-71.88	No	ns	>0.9999	C-F
												Eb1+/- vs. Eb1+/- tau+/-	-20.95	No	ns	>0.9999	D-F
												msps+/- vs. Eb1+/-msps+/-	-109.4	Yes	**	0.0033	B-G
												Eb1+/- vs. Eb1+/-msps+/-	-89.07	Yes	*	0.0218	D-G
												msps+/- tau+/- vs. Eb1+/- msps+/- tau+/-	-599.5	Yes	****	<0.0001	E-H
												Eb1+/- tau+/- vs. Eb1+/- msps+/- tau+/-	-524.7	Yes	****	<0.0001	F-H
												Eb1+/-msps+/- vs. Eb1+/- msps+/- tau+/-	-410.2	Yes	****	<0.0001	G-H
												Test details	Mean rank 1	Mean rank 2	Mean rank diff.	n1	n2	Z
												ctrl vs. msps+/-	2490	2497	-6.708	795	774	0.1225
												ctrl vs. tau+/-	2490	2477	13.16	795	174	0.1449
												ctrl vs. Eb1+/-	2490	2528	-37.77	795	875	0.7109
												ctrl vs. msps+/- tau+/-	2490	2474	16.11	795	428	0.2478
												ctrl vs. Eb1+/- tau+/-	2490	2549	-58.72	795	197	0.6804
												ctrl vs. Eb1+/-msps+/-	2490	2663	-173.2	795	989	3.353
												ctrl vs. Eb1+/- msps+/- tau+/-	2490	3073	-583.4	795	1061	11.47
												msps+/- vs. msps+/- tau+/-	1090	1078	11.87	774	428	0.4995
												tau+/- vs. msps+/- tau+/-	1081	1078	3.431	174	428	0.09671
												tau+/- vs. Eb1+/- tau+/-	2477	2549	-71.88	174	197	0.6371
												Eb1+/- vs. Eb1+/- tau+/-	2528	2549	-20.95	875	197	0.245
												msps+/- vs. Eb1+/-msps+/-	1681	1791	-109.4	774	989	3.454
												Eb1+/- vs. Eb1+/-msps+/-	1702	1791	-89.07	875	989	2.908
												msps+/- tau+/- vs. Eb1+/- msps+/- tau+/-	2474	3073	-599.5	428	1061	9.655
												Eb1+/- tau+/- vs. Eb1+/- msps+/- tau+/-	2549	3073	-524.7	197	1061	6.237
												Eb1+/-msps+/- vs. Eb1+/- msps+/- tau+/-	2663	3073	-410.2	989	1061	8.558

## Sheet: Fig2A 2dash_Eb1 amount
		ctrl	msps+/-	tau+/-	Eb1+/-	msps+/- tau+/-	Eb1+/- tau+/-	Eb1+/-msps+/-	Eb1+/- msps+/- tau+/-
	Number of values	489	428	465	288	309	227	478	780
	number of independent repeats	4	4	4	4	3	3	4	4			Number of families	1
												Number of comparisons per family	28
												Alpha	0.05
	Minimum	0.2263	0.1552	0.1552	0.2175	0.1623	0.2779	0.1448	0.02227
	25% Percentile	0.7192	0.7153	0.823	0.6465	0.5266	0.6641	0.5042	0.2532			Dunn's multiple comparisons test	Mean rank diff.	Significant?	Summary	Adjusted P Value
	Median	1	1.043	1.114	0.9031	0.7372	0.8818	0.7095	0.399			ctrl vs. msps+/-	-29.61	No	ns	>0.9999	A-B
	75% Percentile	1.322	1.399	1.433	1.248	0.9692	1.164	0.9438	0.599			ctrl vs. tau+/-	-196.6	No	ns	0.0672	A-C
	Maximum	3.47	3.848	3.541	3.145	2.163	2.735	4.222	1.981			ctrl vs. Eb1+/-	183.7	No	ns	0.3753	A-D
	Range	3.244	3.693	3.385	2.928	2.001	2.457	4.077	1.958			ctrl vs. msps+/- tau+/-	544.5	Yes	****	<0.0001	A-E
												ctrl vs. Eb1+/- tau+/-	214.2	No	ns	0.2146	A-F
	95% CI of median											ctrl vs. Eb1+/-msps+/-	606.4	Yes	****	<0.0001	A-G
	Actual confidence level	95.35%	95.26%	95.88%	96.10%	95.96%	95.38%	95.09%	95.12%			ctrl vs. Eb1+/- msps+/- tau+/-	1379	Yes	****	<0.0001	A-H
	Lower confidence limit	0.942	1.003	1.071	0.8168	0.6951	0.8109	0.6668	0.3734			msps+/- vs. tau+/-	-167	No	ns	0.3543	B-C
	Upper confidence limit	1.061	1.096	1.163	0.9533	0.7934	0.9328	0.7713	0.4237			msps+/- vs. Eb1+/-	213.3	No	ns	0.1437	B-D
												msps+/- vs. msps+/- tau+/-	574.1	Yes	****	<0.0001	B-E
	Mean	1.098	1.097	1.189	0.9768	0.8024	0.9375	0.785	0.4637			msps+/- vs. Eb1+/- tau+/-	243.8	No	ns	0.0837	B-F
	Std. Deviation	0.5465	0.5024	0.5275	0.4523	0.3735	0.3795	0.4116	0.3082			msps+/- vs. Eb1+/-msps+/-	636	Yes	****	<0.0001	B-G
	Std. Error of Mean	0.02471	0.02428	0.02446	0.02665	0.02125	0.02519	0.01883	0.01103			msps+/- vs. Eb1+/- msps+/- tau+/-	1409	Yes	****	<0.0001	B-H
												tau+/- vs. Eb1+/-	380.3	Yes	****	<0.0001	C-D
												tau+/- vs. msps+/- tau+/-	741.2	Yes	****	<0.0001	C-E
												tau+/- vs. Eb1+/- tau+/-	410.8	Yes	****	<0.0001	C-F
												tau+/- vs. Eb1+/-msps+/-	803	Yes	****	<0.0001	C-G
												tau+/- vs. Eb1+/- msps+/- tau+/-	1576	Yes	****	<0.0001	C-H
												Eb1+/- vs. msps+/- tau+/-	360.8	Yes	***	0.0003	D-E
												Eb1+/- vs. Eb1+/- tau+/-	30.48	No	ns	>0.9999	D-F
												Eb1+/- vs. Eb1+/-msps+/-	422.7	Yes	****	<0.0001	D-G
												Eb1+/- vs. Eb1+/- msps+/- tau+/-	1195	Yes	****	<0.0001	D-H
												msps+/- tau+/- vs. Eb1+/- tau+/-	-330.4	Yes	**	0.0044	E-F
												msps+/- tau+/- vs. Eb1+/-msps+/-	61.84	No	ns	>0.9999	E-G
												msps+/- tau+/- vs. Eb1+/- msps+/- tau+/-	834.6	Yes	****	<0.0001	E-H
												Eb1+/- tau+/- vs. Eb1+/-msps+/-	392.2	Yes	****	<0.0001	F-G
												Eb1+/- tau+/- vs. Eb1+/- msps+/- tau+/-	1165	Yes	****	<0.0001	F-H
												Eb1+/-msps+/- vs. Eb1+/- msps+/- tau+/-	772.7	Yes	****	<0.0001	G-H
												Test details	Mean rank 1	Mean rank 2	Mean rank diff.	n1	n2	Z
												ctrl vs. msps+/-	2175	2204	-29.61	489	428	0.4473
												ctrl vs. tau+/-	2175	2371	-196.6	489	465	3.036
												ctrl vs. Eb1+/-	2175	1991	183.7	489	288	2.473
												ctrl vs. msps+/- tau+/-	2175	1630	544.5	489	309	7.492
												ctrl vs. Eb1+/- tau+/-	2175	1960	214.2	489	227	2.666
												ctrl vs. Eb1+/-msps+/-	2175	1568	606.4	489	478	9.426
												ctrl vs. Eb1+/- msps+/- tau+/-	2175	795.4	1379	489	780	23.91
												msps+/- vs. tau+/-	2204	2371	-167	428	465	2.493
												msps+/- vs. Eb1+/-	2204	1991	213.3	428	288	2.799
												msps+/- vs. msps+/- tau+/-	2204	1630	574.1	428	309	7.69
												msps+/- vs. Eb1+/- tau+/-	2204	1960	243.8	428	227	2.969
												msps+/- vs. Eb1+/-msps+/-	2204	1568	636	428	478	9.556
												msps+/- vs. Eb1+/- msps+/- tau+/-	2204	795.4	1409	428	780	23.42
												tau+/- vs. Eb1+/-	2371	1991	380.3	465	288	5.072
												tau+/- vs. msps+/- tau+/-	2371	1630	741.2	465	309	10.1
												tau+/- vs. Eb1+/- tau+/-	2371	1960	410.8	465	227	5.073
												tau+/- vs. Eb1+/-msps+/-	2371	1568	803	465	478	12.33
												tau+/- vs. Eb1+/- msps+/- tau+/-	2371	795.4	1576	465	780	26.89
												Eb1+/- vs. msps+/- tau+/-	1991	1630	360.8	288	309	4.405
												Eb1+/- vs. Eb1+/- tau+/-	1991	1960	30.48	288	227	0.3433
												Eb1+/- vs. Eb1+/-msps+/-	1991	1568	422.7	288	478	5.666
												Eb1+/- vs. Eb1+/- msps+/- tau+/-	1991	795.4	1195	288	780	17.34
												msps+/- tau+/- vs. Eb1+/- tau+/-	1630	1960	-330.4	309	227	3.779
												msps+/- tau+/- vs. Eb1+/-msps+/-	1630	1568	61.84	309	478	0.8471
												msps+/- tau+/- vs. Eb1+/- msps+/- tau+/-	1630	795.4	834.6	309	780	12.41
												Eb1+/- tau+/- vs. Eb1+/-msps+/-	1960	1568	392.2	227	478	4.865
												Eb1+/- tau+/- vs. Eb1+/- msps+/- tau+/-	1960	795.4	1165	227	780	15.45
												Eb1+/-msps+/- vs. Eb1+/- msps+/- tau+/-	1568	795.4	772.7	478	780	13.3

## Sheet: Fig2B_axon length
		ctrl	msps-/-	tau-/-	Eb1-/-	msps-/- tau-/-	Eb1-/- tau-/-	Eb1-/- msps-/-	Eb1-/- msps-/- tau+/-	Eb1Def/Def
	Number of values	499	314	561	621	506	306	155	270	270
	number of independent repeats	4	4	4	4	3	3	2	3	3		Number of families	1
												Number of comparisons per family	28
	Minimum	0.2474	0.1067	0.05107	0.09531	0.1391	0.09414	0.1184	0.1111	0.1424		Alpha	0.05
	25% Percentile	0.7636	0.4161	0.6434	0.4603	0.4501	0.4568	0.3295	0.3351	0.3532
	Median	1	0.5699	0.9067	0.6263	0.6035	0.6221	0.4813	0.4444	0.4699		Dunn's multiple comparisons test	Mean rank diff.	Significant?	Summary	Adjusted P Value
	75% Percentile	1.36	0.7908	1.193	0.8904	0.8289	0.8687	0.6467	0.613	0.6506		ctrl vs. msps-/-	1070	Yes	****	<0.0001
	Maximum	3.294	4.677	2.506	2.944	3.549	2.57	2.094	1.634	2.054		ctrl vs. tau-/-	275.2	Yes	****	<0.0001
	Range	3.047	4.571	2.454	2.849	3.409	2.476	1.976	1.523	1.912		ctrl vs. Eb1-/-	881.6	Yes	****	<0.0001
												ctrl vs. msps-/- tau-/-	954	Yes	****	<0.0001
	Mean	1.109	0.6624	0.9593	0.7209	0.6916	0.7179	0.5233	0.5154	0.53		ctrl vs. Eb1-/- tau-/-	892.9	Yes	****	<0.0001
	Std. Deviation	0.4929	0.4282	0.4428	0.3926	0.3776	0.391	0.2833	0.2629	0.2597		ctrl vs. Eb1-/- msps-/-	1440	Yes	****	<0.0001
	Std. Error of Mean	0.02206	0.02416	0.01869	0.01575	0.01679	0.02235	0.02276	0.016	0.0158		ctrl vs. Eb1-/- msps-/- tau-/-	1472	Yes	****	<0.0001
												ctrl vs. Eb1Def/Def	1412	Yes	****	<0.0001
												msps-/- vs. msps-/- tau-/-	-116.1	No	ns	0.9904
												tau-/- vs. msps-/- tau-/-	678.8	Yes	****	<0.0001
												tau-/- vs. Eb1-/- tau-/-	617.7	Yes	****	<0.0001
												Eb1-/- vs. Eb1-/- tau-/-	11.3	No	ns	>0.9999
												Eb1-/- vs. Eb1-/- msps-/-	558.7	Yes	****	<0.0001
												msps-/- vs. Eb1-/- msps-/-	370.3	Yes	**	0.0017
												msps-/- vs. Eb1-/- msps-/- tau-/-	401.7	Yes	****	<0.0001
												tau-/- vs. Eb1-/- msps-/- tau-/-	1197	Yes	****	<0.0001
												msps-/- tau-/- vs. Eb1-/- msps-/- tau-/-	517.7	Yes	****	<0.0001
												msps-/- tau-/- vs. Eb1-/- msps-/- tau-/-	252.6	Yes	****	<0.0001
												Eb1-/- tau-/- vs. Eb1-/- msps-/- tau-/-	273.6	Yes	****	<0.0001
												Eb1-/- msps-/- vs. Eb1-/- msps-/- tau-/-	18	No	ns	>0.9999
												Eb1-/- msps-/- tau-/- vs. Eb1Def/Def	-34.54	No	ns	0.3022
												Test details	Mean rank 1	Mean rank 2	Mean rank diff.	n1	n2	Z
												ctrl vs. msps-/-	2550	1480	1070	499	314	14.69
												ctrl vs. tau-/-	2550	2275	275.2	499	561	4.423
												ctrl vs. Eb1-/-	2550	1668	881.6	499	621	14.5
												ctrl vs. msps-/- tau-/-	2550	1596	954	499	506	14.96
												ctrl vs. Eb1-/- tau-/-	2550	1657	892.9	499	306	12.16
												ctrl vs. Eb1-/- msps-/-	2550	1109	1440	499	155	15.49
												ctrl vs. Eb1-/- msps-/- tau-/-	2550	1078	1472	499	270	19.27
												ctrl vs. Eb1Def/Def	2550	1138	1412	499	270	18.48
												msps-/- vs. msps-/- tau-/-	1480	1596	-116.1	314	506	1.598
												tau-/- vs. msps-/- tau-/-	2275	1596	678.8	561	506	10.95
												tau-/- vs. Eb1-/- tau-/-	2275	1657	617.7	561	306	8.597
												Eb1-/- vs. Eb1-/- tau-/-	1668	1657	11.3	621	306	0.16
												Eb1-/- vs. Eb1-/- msps-/-	1668	1109	558.7	621	155	6.155
												msps-/- vs. Eb1-/- msps-/-	1480	1109	370.3	314	155	3.731
												msps-/- vs. Eb1-/- msps-/- tau-/-	1480	1078	401.7	314	270	4.786
												tau-/- vs. Eb1-/- msps-/- tau-/-	2275	1078	1197	561	270	15.98
												msps-/- tau-/- vs. Eb1-/- msps-/- tau-/-	1596	1078	517.7	506	270	6.794
												msps-/- tau-/- vs. Eb1-/- msps-/- tau-/-	858.2	605.6	252.6	506	270	7.702
												Eb1-/- tau-/- vs. Eb1-/- msps-/- tau-/-	879.2	605.6	273.6	306	270	7.53
												Eb1-/- msps-/- vs. Eb1-/- msps-/- tau-/-	623.6	605.6	18	155	270	0.4105
												Eb1-/- msps-/- tau-/- vs. Eb1Def/Def	605.6	640.1	-34.54	270	270	0.9221

## Sheet: Fig2B dash_MDI
		ctrl	msps-/-	tau-/-	Eb1-/-	msps-/- tau-/-	Eb1-/- tau-/-	Eb1-/- msps-/-	Eb1-/- msps-/- tau+/-	Eb1Def/Def
	Number of values	310	283	315	412	289	306	155	270	253
	number of independent repeats	3	3	4	4	3	3	2	3	3		Number of families	1
												Number of comparisons per family	28
	Minimum	0	0	0	0	0	0	0	0	0		Alpha	0.05
	25% Percentile	0	0	0	0	0	0	0	0	0
	Median	0.3035	0.9763	0.693	1.271	0.9507	0.9263	1.009	2.06	2.573		Dunn's multiple comparisons test	Mean rank diff.	Significant?	Summary	Adjusted P Value	A-?
	75% Percentile	1.205	2.942	1.778	3.243	2.56	3.093	3.065	5.934	7.281		ctrl vs. msps-/-	-293.2	Yes	****	<0.0001
	Maximum	9.779	33.11	25.86	28.33	13.47	18.3	20.7	34.82	60.24		ctrl vs. tau-/-	-257.3	Yes	***	0.0008
	Range	9.779	33.11	25.86	28.33	13.47	18.3	20.7	34.82	60.24		ctrl vs. Eb1-/-	-326.3	Yes	****	<0.0001
												ctrl vs. msps-/- tau-/-	-253	Yes	***	0.0002
	Mean	1	2.338	1.388	2.191	1.786	2.063	2.109	4.363	5.814		ctrl vs. Eb1-/- tau-/-	-219.2	Yes	**	0.0018
	Std. Deviation	1.642	3.905	2.28	2.969	2.347	2.998	2.804	6.181	8.986		ctrl vs. Eb1-/- msps-/-	-321.2	Yes	****	<0.0001
	Std. Error of Mean	0.09324	0.2321	0.1284	0.1462	0.1381	0.1714	0.2253	0.3761	0.5649		ctrl vs. Eb1-/- msps-/- tau+/-	-471.5	Yes	****	<0.0001
												ctrl vs. Eb1Def/Def	-595.4	Yes	****	<0.0001
												msps-/- vs. msps-/- tau-/-	40.22	No	ns	>0.9999
												tau-/- vs. msps-/- tau-/-	-95.63	No	ns	>0.9999
												tau-/- vs. Eb1-/- tau-/-	-61.85	No	ns	>0.9999
												Eb1-/- vs. Eb1-/- tau-/-	107.1	No	ns	0.6476
												msps-/- vs. Eb1-/- msps-/-	-28.04	No	ns	>0.9999
												Eb1-/- vs. Eb1-/- msps-/-	5.086	No	ns	>0.9999
												msps-/- tau-/- vs. Eb1-/- msps-/- tau+/-	-218.6	Yes	**	0.0054
												Eb1-/- tau-/- vs. Eb1-/- msps-/- tau+/-	-252.4	Yes	***	0.0005
												Eb1-/- msps-/- vs. Eb1-/- msps-/- tau+/-	-330.6	No	*	0.0204
												Eb1-/- msps-/- tau-/- vs. Eb1Def/Def	-58.69	No	ns	0.0817
												Test details	Mean rank 1	Mean rank 2	Mean rank diff.	n1	n2	Z
												ctrl vs. msps-/-	1014	1307	-293.2	310	283	4.842
												ctrl vs. tau-/-	1014	1171	-257.3	310	315	2.67
												ctrl vs. Eb1-/-	1014	1340	-326.3	310	412	5.892
												ctrl vs. msps-/- tau-/-	1014	1267	-253	310	289	4.2
												ctrl vs. Eb1-/- tau-/-	1014	1233	-219.2	310	306	3.693
												ctrl vs. Eb1-/- msps-/-	1014	1335	-321.2	310	155	4.433
												ctrl vs. Eb1-/- msps-/- tau+/-	1014	1485	-471.5	310	270	7.691
												ctrl vs. Eb1Def/Def	1014	1609	-595.4	310	253	9.542
												msps-/- vs. msps-/- tau-/-	1307	1267	40.22	283	289	0.653
												tau-/- vs. msps-/- tau-/-	1171	1267	-95.63	315	289	1.594
												tau-/- vs. Eb1-/- tau-/-	1171	1233	-61.85	315	306	1.046
												Eb1-/- vs. Eb1-/- tau-/-	1340	1233	107.1	412	306	1.927
												msps-/- vs. Eb1-/- msps-/-	1307	1335	-28.04	283	155	0.3809
												Eb1-/- vs. Eb1-/- msps-/-	1340	1335	5.086	412	155	0.07328
												msps-/- tau-/- vs. Eb1-/- msps-/- tau+/-	1267	1485	-218.6	289	270	3.506
												Eb1-/- tau-/- vs. Eb1-/- msps-/- tau+/-	1233	1485	-252.4	306	270	4.104
												Eb1-/- msps-/- vs. Eb1-/- msps-/- tau+/-	1335	1485	-150.3	155	270	2.025
												Eb1-/- msps-/- tau-/- vs. Eb1Def/Def	691.6	750.3	-58.69	270	253	1.856

## Sheet: Fig2B 2dash_Eb1 amount
		ctrl	msps-/-	tau-/-	Eb1-/-	msps-/- tau-/-	Eb1-/- tau-/-	Eb1-/- msps-/-	Eb1-/- msps-/- tau+/-
	Number of values	880	318	437	664	374	375	245	327
	number of independent repeats	4	3	4	4	3	3	2	3
												Number of families	1
	Minimum	0	0.07356	0.1189	0.01982	0.08742	0.06469	0.04771	0.03075			Number of comparisons per family	16
	25% Percentile	0.678	0.2697	0.6237	0.176	0.3106	0.2235	0.2104	0.1431			Alpha	0.05
	Median	1	0.3796	0.8918	0.282	0.4592	0.3298	0.3421	0.2077
	75% Percentile	1.392	0.5512	1.298	0.4516	0.599	0.5075	0.5499	0.3135			Dunn's multiple comparisons test	Mean rank diff.	Significant?	Summary	Adjusted P Value
	Maximum	4.773	2.477	4.545	1.896	2.143	2.109	1.953	1.588			ctrl vs. msps-/-	1221	Yes	****	<0.0001	A-B
												ctrl vs. tau-/-	93.66	Yes	**	0.0082	A-C
	Mean	1.111	0.4618	1.024	0.3479	0.5101	0.4024	0.4201	0.2517			ctrl vs. Eb1-/-	1613	Yes	****	<0.0001	A-D
	Std. Deviation	0.6233	0.3068	0.5889	0.2448	0.29	0.2542	0.2917	0.1698			ctrl vs. msps-/- tau-/-	1031	Yes	****	<0.0001	A-E
	Std. Error of Mean	0.02101	0.0172	0.02817	0.009502	0.01499	0.01312	0.01863	0.009388			ctrl vs. Eb1-/- tau-/-	1401	Yes	****	<0.0001	A-F
												ctrl vs. Eb1-/- msps-/-	1377	Yes	****	<0.0001	A-G
	Lower 95% CI of mean	1.07	0.4279	0.9687	0.3293	0.4806	0.3766	0.3834	0.2332			ctrl vs. Eb1-/- msps-/- tau+/-	1967	Yes	****	<0.0001	A-H
	Upper 95% CI of mean	1.152	0.4956	1.079	0.3666	0.5396	0.4282	0.4568	0.2701			msps-/- vs. msps-/- tau-/-	-189.6	No	ns	0.2786	B-E
												tau-/- vs. msps-/- tau-/-	937.7	Yes	****	<0.0001	C-E
	Sum	977.6	146.8	447.5	231	190.8	150.9	102.9	82.29			tau-/- vs. Eb1-/- tau-/-	1308	Yes	****	<0.0001	C-F
												Eb1-/- vs. Eb1-/- tau-/-	-211.5	Yes	*	0.0277	D-F
												Eb1-/- vs. Eb1-/- msps-/-	-235.7	Yes	*	0.0409	D-G
												msps-/- vs. Eb1-/- msps-/-	156.1	No	ns	>0.9999	B-G
												msps-/- tau-/- vs. Eb1-/- msps-/- tau+/-	935.1	Yes	****	<0.0001	E-H
												Eb1-/- tau-/- vs. Eb1-/- msps-/- tau+/-	565.3	Yes	****	<0.0001	F-H
												Eb1-/- msps-/- vs. Eb1-/- msps-/- tau+/-	589.5	Yes	****	<0.0001	G-H
												Test details	Mean rank 1	Mean rank 2	Mean rank diff.	n1	n2	Z
												ctrl vs. msps-/-	2747	1526	1221	880	318	17.85
												ctrl vs. tau-/-	2747	2654	93.66	880	437	1.531
												ctrl vs. Eb1-/-	2747	1135	1613	880	664	30.02
												ctrl vs. msps-/- tau-/-	2747	1716	1031	880	374	15.99
												ctrl vs. Eb1-/- tau-/-	2747	1346	1401	880	375	21.74
												ctrl vs. Eb1-/- msps-/-	2747	1370	1377	880	245	18.24
												ctrl vs. Eb1-/- msps-/- tau+/-	2747	780.9	1967	880	327	29.05
												msps-/- vs. msps-/- tau-/-	1526	1716	-189.6	318	374	2.378
												tau-/- vs. msps-/- tau-/-	2654	1716	937.7	437	374	12.74
												tau-/- vs. Eb1-/- tau-/-	2654	1346	1308	437	375	17.77
												Eb1-/- vs. Eb1-/- tau-/-	1135	1346	-211.5	664	375	3.132
												Eb1-/- vs. Eb1-/- msps-/-	1135	1370	-235.7	664	245	3.016
												msps-/- vs. Eb1-/- msps-/-	1526	1370	156.1	318	245	1.757
												msps-/- tau-/- vs. Eb1-/- msps-/- tau+/-	1716	780.9	935.1	374	327	11.82
												Eb1-/- tau-/- vs. Eb1-/- msps-/- tau+/-	1346	780.9	565.3	375	327	7.149
												Eb1-/- msps-/- vs. Eb1-/- msps-/- tau+/-	1370	780.9	589.5	245	327	6.675
												Eb1-/- vs. Eb1-/- msps-/-	1340	1335	5.086	412	155	0.07328
												msps-/- vs. Eb1-/- msps-/- tau+/-	1307	1485	-178.4	283	270	2.847
												tau-/- vs. Eb1-/- msps-/- tau+/-	1171	1485	-314.2	315	270	5.144
												Eb1-/- vs. Eb1-/- msps-/- tau+/-	1340	1485	-145.2	412	270	2.519
												msps-/- tau-/- vs. Eb1-/- msps-/- tau+/-	1267	1485	-218.6	289	270	3.506
												Eb1-/- tau-/- vs. Eb1-/- msps-/- tau+/-	1233	1485	-252.4	306	270	4.104
												Eb1-/- msps-/- vs. Eb1-/- msps-/- tau+/-	1335	1485	-150.3	155	270	2.025

## Sheet: Fig2C
	EMBRYONIC
		comet Eb1 amount	MDI				comet Eb1 amount vs. MDI
	6Dpre msps1/1	0.3796	2.338			Spearman r
	6Dpre tauKO/KO	0.8918	1.388			r	-0.9029
	6Dpre eb104524/04524	0.282	2.191			95% confidence interval	-0.9672 to -0.7298
	6Dpre msps1/1 tauKO/KO	0.4592	1.786
	6Dpre tauKO/KO eb104524/04524	0.3298	2.063			P value
	6Dpre msps1/1 eb104524/04524	0.3421	2.109			P (two-tailed)	<0.0001
	6Dpre msps1/1 tauKO/KO eb104524/04524	0.2077	4.363			P value summary	****
	7Dpre eb1Def	0	5.814			Exact or approximate P value?	Exact
	tubdef 6DIV	1.102	0.6603			Significant? (alpha = 0.05)	Yes
	clasp2/Df6d pre	1.134	0.4888
	MAP1B-6d pre	1.162	0.8491			Number of XY Pairs	16
	eb1045246HIV	0.3832	2.697
	mspsA6HIV	0.4884	1.622
	tauKO6HIV	0.5217	1.815
	tubdef 6HIV Embryo	1.09	0.43
	staiKO1 6HIV Embryo	1.04	0.69
	LARVAL						comet Eb1 amount vs. MDI
		comet Eb1 amount	MDI			Spearman r
	L3 msps1/+	1.043	1.176			r	-0.8545
	L3 tauKO/+	1.114	1.11			95% confidence interval
	L3 eb104524/+	0.9031	1.397
	L3 msps1/+ tauKO/+	0.7372	1.932			P value
	L3 tauKO/+ eb104524/+	0.8818	1.243			P (two-tailed)	0.0029
	L3 msps1/+ eb104524/+	0.7095	2.609			P value summary	**
	L3 msps1/+ tauKO/+ eb104524/+	0.399	6.655			Exact or approximate P value?	Exact
	elavG4; tauKO/def	0.7631	2.758			Significant? (alpha = 0.05)	Yes
	elav>EB1-GFP, tauKO/def	1.067	1.34
	staiDf/KO3 L3	1.045	1.197			Number of XY Pairs	10
