# Supplementary material for: Tau, XMAP215/Msps and Eb1 co-operate interdependently to regulate microtubule polymerisation and bundle formation in axons
Source: PLoS Genet. 2021 Jul 6;17(7):e1009647. doi: 10.1371/journal.pgen.1009647 (PMC8284659; doi:10.1371/journal.pgen.1009647)
Supplement: S3 Data — (XLSX) [file pgen.1009647.s011.xlsx]

## Sheet: Fig 3C
		ctrl	Eb1+/- msps+/- tau+/-
	Number of values	381	285			Mann Whitney test
						P value	<0.0001
	Minimum	0	0			Exact or approximate P value?	Approximate
	25% Percentile	0	0			P value summary	****
	Median	0	1			Significantly different (P < 0.05)?	Yes
	75% Percentile	1	2			One- or two-tailed P value?	Two-tailed
	Maximum	5	5			Sum of ranks in column A,B	110686 , 111425
	Range	5	5			Mann-Whitney U	37915
	Mean	0.4173	0.993			Difference between medians
	Std. Deviation	0.7723	1.126			Median of column A	0.000, n=381
	Std. Error of Mean	0.03957	0.06669			Median of column B	1.000, n=285
						Difference: Actual	1
						Difference: Hodges-Lehmann	0

## Sheet: Fig 3D
		ctrl	Eb1+/- msps+/- tau+/-
	Number of values	382	289			Mann Whitney test
						P value	<0.0001
	Minimum	0	0			Exact or approximate P value?	Approximate
	25% Percentile	0	0			P value summary	****
	Median	0	0			Significantly different (P < 0.05)?	Yes
	75% Percentile	0	1			One- or two-tailed P value?	Two-tailed
	Maximum	4	4			Sum of ranks in column A,B	118662 , 106795
	Range	4	4			Mann-Whitney U	45509
	Mean	0.1675	0.4118			Difference between medians
	Std. Deviation	0.4786	0.7169			Median of column A	0.000, n=382
	Std. Error of Mean	0.02449	0.04217			Median of column B	0.000, n=289
						Difference: Actual	0
						Difference: Hodges-Lehmann	0

## Sheet: Fig 3G
		Control	Tau	XMAP215	EB3	EB3 XMAP215 Tau			Number of families	1
	Number of values	64	16	24	53	54			Number of comparisons per family	7
									Alpha	0.05
	Minimum	0	0.2323	0.4299	0.000968	0.463
	25% Percentile	0.2703	0.4632	0.6123	0.3594	1.418			Dunn's multiple comparisons test	Mean rank diff.	Significant?	Summary	Adjusted P Value
	Median	0.7419	0.8451	0.9895	1.282	3.379			Control vs. Tau	2.438	No	ns	>0.9999	A-B
	75% Percentile	1.322	1.083	1.627	2.545	6.125			Control vs. XMAP215	-18	No	ns	0.8722	A-C
	Maximum	5.76	1.423	2.461	16.85	21.1			Control vs. EB3	-26.33	No	ns	0.0809	A-D
									Control vs. EB3 XMAP215 Tau	-78.24	Yes	****	<0.0001	A-E
	Mean	0.9844	0.8137	1.114	2.246	4.875			Tau vs. EB3 XMAP215 Tau	-80.68	Yes	****	<0.0001	B-E
	Std. Deviation	1.063	0.4004	0.5828	3.21	4.849			EB3 vs. EB3 XMAP215 Tau	-51.91	Yes	****	<0.0001	D-E
	Std. Error of Mean	0.1329	0.1001	0.119	0.441	0.6598			XMAP215 vs. EB3 XMAP215 Tau	-60.24	Yes	***	0.0002	C-E
	Lower 95% CI of mean	0.7187	0.6004	0.8684	1.361	3.551			Test details	Mean rank 1	Mean rank 2	Mean rank diff.	n1	n2	Z
	Upper 95% CI of mean	1.25	1.027	1.361	3.13	6.198			Control vs. Tau	77.5	75.06	2.438	64	16	0.1428
									Control vs. XMAP215	77.5	95.5	-18	64	24	1.232
	Sum	63	13.02	26.75	119	263.2			Control vs. EB3	77.5	103.8	-26.33	64	53	2.322
									Control vs. EB3 XMAP215 Tau	77.5	155.7	-78.24	64	54	6.935
	D'Agostino & Pearson normality test								Tau vs. EB3 XMAP215 Tau	75.06	155.7	-80.68	16	54	4.642
	K2	53.62	1.789	2.799	49.39	27.86			EB3 vs. EB3 XMAP215 Tau	103.8	155.7	-51.91	53	54	4.397
	P value	<0.0001	0.4088	0.2467	<0.0001	<0.0001			XMAP215 vs. EB3 XMAP215 Tau	95.5	155.7	-60.24	24	54	4.022
	Passed normality test (alpha=0.05)?	No	Yes	Yes	No	No
	P value summary	****	ns	ns	****	****

## Sheet: Fig 3H
		Control	Tau	XMAP215	EB3	EB3 XMAP215 Tau			Number of families	1
	Number of values	95	40	40	47	41			Number of comparisons per family	7
									Alpha	0.05
	Minimum	0.5657	0.3921	0.3588	0.504	0.3598
	25% Percentile	0.8016	0.8835	0.6747	0.7316	0.4843			Dunn's multiple comparisons test	Mean rank diff.	Significant?	Summary	Adjusted P Value	A-?
	Median	1.005	0.9358	0.8873	0.9271	0.5739			Control vs. Tau	4.525	No	ns	>0.9999
	75% Percentile	1.211	1.032	1.03	1.111	0.6917			Control vs. XMAP215	32.98	No	ns	0.0858
	Maximum	1.724	1.808	2.034	1.737	1.092			Control vs. EB3	14.6	No	ns	>0.9999
									Control vs. EB3 XMAP215 Tau	110.9	Yes	****	<0.0001
	Mean	1	0.9812	0.8952	0.9554	0.6064			Tau vs. EB3 XMAP215 Tau	106.4	Yes	****	<0.0001
	Std. Deviation	0.254	0.2595	0.335	0.287	0.1627			XMAP215 vs. EB3 XMAP215 Tau	77.92	Yes	****	<0.0001
	Std. Error of Mean	0.02606	0.04103	0.05298	0.04186	0.02541			EB3 vs. EB3 XMAP215 Tau	96.29	Yes	****	<0.0001
	Lower 95% CI of mean	0.9483	0.8982	0.788	0.8711	0.5551
	Upper 95% CI of mean	1.052	1.064	1.002	1.04	0.6578			Test details	Mean rank 1	Mean rank 2	Mean rank diff.	n1	n2	Z
									Control vs. Tau	157.6	153.1	4.525	95	40	0.3156
	Sum	95	39.25	35.81	44.9	24.86			Control vs. XMAP215	157.6	124.6	32.98	95	40	2.3
									Control vs. EB3	157.6	143	14.6	95	47	1.076
	D'Agostino & Pearson normality test								Control vs. EB3 XMAP215 Tau	157.6	46.71	110.9	95	41	7.802
	K2	3.126	10.87	16.21	4.725	11.91			Tau vs. EB3 XMAP215 Tau	153.1	46.71	106.4	40	41	6.292
	P value	0.2095	0.0044	0.0003	0.0942	0.0026			XMAP215 vs. EB3 XMAP215 Tau	124.6	46.71	77.92	40	41	4.609
	Passed normality test (alpha=0.05)?	Yes	No	No	Yes	No			EB3 vs. EB3 XMAP215 Tau	143	46.71	96.29	47	41	5.924
	P value summary	ns	**	***	ns	**
