# Supplementary material for: Tau, XMAP215/Msps and Eb1 co-operate interdependently to regulate microtubule polymerisation and bundle formation in axons
Source: PLoS Genet. 2021 Jul 6;17(7):e1009647. doi: 10.1371/journal.pgen.1009647 (PMC8284659; doi:10.1371/journal.pgen.1009647)
Supplement: S4 Data — (XLSX) [file pgen.1009647.s012.xlsx]

## Sheet: Fig 4D
	D' - axon length									D'' - MDI
		GFP	msps-/-, GFP	msps-/-, mspsFL-GFP	msps-/-, mspsΔCTD-GFP						GFP	msps-/-, GFP	msps-/-, mspsFL-GFP	msps-/-, mspsΔCTD-GFP
	Number of values	51	82	75	27					Number of values	51	82	75	27
	Minimum	0.1238	0.1443	0.167	0.3958					Minimum	0	0	0	0
	25% Percentile	0.7725	0.4201	0.5056	0.6757					25% Percentile	0	0	0	0
	Median	1	0.5683	0.794	0.8255					Median	0	0.5352	0	0
	75% Percentile	1.341	0.9148	1.194	1.009					75% Percentile	0.245	4.644	0	0
	Maximum	2.188	2.809	2.685	2.044					Maximum	14.65	24.63	20.01	3.828
	Range	2.064	2.665	2.518	1.648					Range	14.65	24.63	20.01	3.828
	Mean	1.081	0.7381	0.9109	0.8807					Mean	1	2.84	0.6602	0.3594
	Std. Deviation	0.4825	0.531	0.5554	0.3483					Std. Deviation	2.676	4.499	2.787	0.8481
	Std. Error of Mean	0.06756	0.05864	0.06413	0.06703					Std. Error of Mean	0.3748	0.4969	0.3218	0.1632
	Number of families	1								Number of families	1
	Number of comparisons per family	5								Number of comparisons per family	5
	Alpha	0.05								Alpha	0.05
	Dunn's multiple comparisons test	Mean rank diff.	Significant?	Summary	Adjusted P Value					Dunn's multiple comparisons test	Mean rank diff.	Significant?	Summary	Adjusted P Value
	GFP vs. msps-/-, GFP	56.12	Yes	****	<0.0001	A-B				GFP vs. msps-/-, GFP	-35.79	Yes	**	0.0011	A-B
	GFP vs. msps-/-, mspsFL-GFP	27.96	No	ns	0.1173	A-C				GFP vs. msps-/-, mspsFL-GFP	9.573	No	ns	>0.9999	A-C
	GFP vs. msps-/-, mspsΔCTD-GFP	22.41	No	ns	0.83	A-D				GFP vs. msps-/-, mspsΔCTD-GFP	6.667	No	ns	>0.9999	A-D
	msps-/-, GFP vs. msps-/-, mspsFL-GFP	-28.16	Yes	*	0.0157	B-C				msps-/-, GFP vs. msps-/-, mspsFL-GFP	28.16	Yes	****	<0.0001	B-C
	msps-/-, GFP vs. msps-/-, mspsΔCTD-GFP	-13.7	No	**	0.0075	B-D				msps-/-, GFP vs. msps-/-, mspsΔCTD-GFP	-33.7	No	**	0.0012	B-D
	Test details	Mean rank 1	Mean rank 2	Mean rank diff.	n1	n2	Z			Test details	Mean rank 1	Mean rank 2	Mean rank diff.	n1	n2	Z
	GFP vs. msps-/-, GFP	149.1	92.96	56.12	51	82	4.629			GFP vs. msps-/-, GFP	109.3	145.1	-35.79	51	82	3.553
	GFP vs. msps-/-, mspsFL-GFP	149.1	121.1	27.96	51	75	2.266			GFP vs. msps-/-, mspsFL-GFP	109.3	99.76	9.573	51	75	0.9339
	GFP vs. msps-/-, mspsΔCTD-GFP	149.1	126.7	22.41	51	27	1.385			GFP vs. msps-/-, mspsΔCTD-GFP	109.3	102.7	6.667	51	27	0.4959
	msps-/-, GFP vs. msps-/-, mspsFL-GFP	92.96	121.1	-28.16	82	75	2.592			msps-/-, GFP vs. msps-/-, mspsFL-GFP	92.96	121.1	28.16	82	75	2.592
	msps-/-, GFP vs. msps-/-, mspsΔCTD-GFP	92.96	126.7	-13.7	82	27	2.234			msps-/-, GFP vs. msps-/-, mspsΔCTD-GFP	92.96	126.7	-33.7	82	27	2.234
