# Supplementary material for: Tau, XMAP215/Msps and Eb1 co-operate interdependently to regulate microtubule polymerisation and bundle formation in axons
Source: PLoS Genet. 2021 Jul 6;17(7):e1009647. doi: 10.1371/journal.pgen.1009647 (PMC8284659; doi:10.1371/journal.pgen.1009647)
Supplement: S5 Data — (XLSX) [file pgen.1009647.s013.xlsx]

## Sheet: Fig 5E
		ctrl	tau-/-	ctrl Eb1GFP	tau-/- Eb1GFP
	Number of values	466	403	173	431			Number of families	1
								Number of comparisons per family	4
	Minimum	0.4351	0.559	0.4177	0.5848			Alpha	0.05
	25% Percentile	0.8336	0.972	1.108	1.282
	Median	0.9999	1.167	1.361	1.563			Dunn's multiple comparisons test	Mean rank diff.	Significant?	Summary	Adjusted P Value
	75% Percentile	1.181	1.406	1.588	1.909			ctrl vs. tau-/-	-216.1	Yes	****	<0.0001	A-B
	Maximum	2.394	3.671	2.941	5.946			ctrl vs. ctrl Eb1GFP	-373.6	Yes	****	<0.0001	A-C
	Range	1.959	3.112	2.523	5.361			ctrl vs. tau-/- Eb1GFP	-565.3	Yes	****	<0.0001	A-D
								ctrl Eb1GFP vs. tau-/- Eb1GFP	-191.7	Yes	****	<0.0001	C-D
	Mean	1.024	1.221	1.363	1.654
	Std. Deviation	0.294	0.3593	0.3964	0.6005			Test details	Mean rank 1	Mean rank 2	Mean rank diff.	n1	n2	Z
	Std. Error of Mean	0.01362	0.0179	0.03014	0.02892			ctrl vs. tau-/-	468.6	684.7	-216.1	466	403	7.468
								ctrl vs. ctrl	468.6	842.2	-373.6	466	173	9.864
								ctrl vs. tau-/-	468.6	1034	-565.3	466	431	19.89
								ctrl vs. tau-/-	842.2	1034	-191.7	173	431	5.008

## Sheet: Fig 5F
		ctrl	tau-/-	tau-/- Eb1-GFP				Number of families	1
	Number of values	216	208	205				Number of comparisons per family	3
								Alpha	0.05
	Minimum	0.2441	0.1777	0.1812
	Maximum	2.97	4.863	4.184				Dunn's multiple comparisons test	Mean rank diff.	Significant?	Summary	Adjusted P Value
	Range	2.726	4.686	4.003				ctrl vs. tau-/-	135.8	Yes	****	<0.0001	A-C
								ctrl vs. tau-/- Eb1-GFP	20.45	No	ns	0.7453	A-D
	Mean	1.103	0.7631	1.067				tau-/- vs. tau-/- Eb1-GFP	-115.4	Yes	****	<0.0001	C-D
	Std. Deviation	0.5497	0.521	0.6196
	Std. Error of Mean	0.0374	0.03612	0.04327				Test details	Mean rank 1	Mean rank 2	Mean rank diff.	n1	n2	Z
								ctrl vs. tau-/-	366.6	230.7	135.8	216	208	7.695
								ctrl vs. tau-/- Eb1-GFP	366.6	346.1	20.45	216	205	1.154
								tau-/- vs. tau-/- Eb1-GFP	230.7	346.1	-115.4	208	205	6.452

## Sheet: Fig 5G
	velocity
		ctrl Eb1GFP	tau-/- Eb1-GFP	ctrl Ctail-GFP	tau-/- Ctail-GFP
	Number of values	347	180	235	342		Number of families	1
							Number of comparisons per family	10
	Minimum	0.0063	0.014	0.019	0		Alpha	0.05
	25% Percentile	0.102	0.0845	0.1017	0.06465
	Median	0.139	0.1275	0.1502	0.09805		Dunn's multiple comparisons test	Mean rank diff.	Significant?	Summary	Adjusted P Value
	75% Percentile	0.187	0.193	0.2038	0.1508		ctrl Eb1GFP vs. tau-/- Eb1-GFP	55.83	No	ns	0.9122	A-B
	Maximum	0.391	0.532	0.519	0.595		ctrl Eb1-GFP vs. ctrl Ctail-GFP	-19.43	No	ns	>0.9999	A-D
							ctrl Eb1-GFP vs. tau-/- Ctail-GFP	199.5	Yes	****	<0.0001	A-E
	Mean	0.1497	0.145	0.16	0.1145		tau-/- Eb1-GFP vs. Ctail-GFP	-75.26	No	ns	0.3473	B-D
	Std. Deviation	0.06898	0.08573	0.08463	0.07648		tau-/- Eb1-GFP vs. tau-/- Ctail-GFP	143.6	Yes	***	0.0001	B-E
	Std. Error of Mean	0.003703	0.00639	0.005521	0.004136		ctrl Ctail-GFP vs. tau-/- Ctail-GFP	218.9	Yes	****	<0.0001	D-E
	Lower 95% CI of mean	0.1424	0.1324	0.1492	0.1064		Test details	Mean rank 1	Mean rank 2	Mean rank diff.	n1	n2	Z
	Upper 95% CI of mean	0.157	0.1576	0.1709	0.1226		ctrl Eb1-GFP vs. tau-/- Eb1-GFP	736.6	680.8	55.83	347	180	1.689
							ctrl Eb1-GFP vs. ctrl Ctail-GFP	736.6	756	-19.43	347	235	0.6392
	Sum	51.94	26.09	37.61	39.16		ctrl Eb1-GFP vs. tau-/- Ctail-GFP	736.6	537.2	199.5	347	342	7.274
							tau-/- Eb1-GFP vs. ctrl Ctail-GFP	680.8	756	-75.26	180	235	2.111
							tau-/- Eb1-GFP vs. tau-/- Ctail-GFP	680.8	537.2	143.6	180	342	4.335
							ctrl Ctail-GFP vs. tau-/- Ctail-GFP	756	537.2	218.9	235	342	7.179

## Sheet: Fig 5H
	lifetime
		Eb1-GFP	tau-/- Eb1-GFP	msps-/- Eb1-GFP	Ctail-GFP	tau-/- Ctail-GFP
	Number of values	329	180	142	235	342		Number of families	1
								Number of comparisons per family	10
	Minimum	3.375	4	2.75	4.125	2.667		Alpha	0.05
	25% Percentile	9.5	8.333	5.375	9.25	7.25
	Median	12.38	11.92	7.167	12.88	9.5		Dunn's multiple comparisons test	Mean rank diff.	Significant?	Summary	Adjusted P Value
	75% Percentile	16.13	16.13	10.37	16.38	13.08		ctrl Eb1-GFP vs. tau-/- Eb1-GFP	40.09	No	ns	0.668	A-B
	Maximum	42	42.88	32.83	45.75	40.75		ctrl Ctail-GFP vs. tau-/- Ctail-GFP	179.6	Yes	****	<0.0001	D-E
								ctrl Eb1-GFP vs. ctrl Ctail-GFP	-8.018	No	ns	0.7135	A-D
	Mean	13.58	13.24	8.378	13.58	10.9
	Std. Deviation	5.982	6.624	4.417	5.869	5.705
	Std. Error of Mean	0.3298	0.4937	0.3707	0.3828	0.3085
	Lower 95% CI of mean	12.93	12.27	7.645	12.83	10.29		Test details	Mean rank 1	Mean rank 2	Mean rank diff.	n1	n2	Z
	Upper 95% CI of mean	14.23	14.22	9.11	14.33	11.51		ctrl Eb1-GFP vs. tau-/- Eb1-GFP	714.6	674.5	40.09	329	180	1.219
								ctrl Ctail-GFP vs. tau-/- Ctail-GFP	609.6	429.9	179.6	235	342	6.76
	Sum	4467	2384	1190	3191	3728		ctrl Eb1-GFP vs. ctrl Ctail-GFP	601.5	609.6	-8.018	329	235	0.2993

## Sheet: Fig 5I
		ctrl	elav>EB1-GFP	tau-/-	tau-/- Eb1GFP
	Number of values	379	126	319	356			Number of families	1
								Number of comparisons per family	3
	Minimum	0	0	0	0			Alpha	0.05
	25% Percentile	0	0	0	0
	Median	0	0.6169	0.8392	0			Dunn's multiple comparisons test	Mean rank diff.	Significant?	Summary	Adjusted P Value
	75% Percentile	0.8767	1.687	2.99	1.427			ctrl vs. tau-/-	-149.7	Yes	****	<0.0001	A-C
	Maximum	34.63	5.791	26.71	33.52			ctrl vs. tau-/- Eb1GFP	-33.05	No	ns	0.3475	A-D
	Range	34.63	5.791	26.71	33.52			tau-/- vs. tau-/- Eb1GFP	116.6	Yes	****	<0.0001	C-D
	Mean	1	1.066	2.54	1.443			Test details	Mean rank 1	Mean rank 2	Mean rank diff.	n1	n2	Z
	Std. Deviation	3.127	1.302	4.313	3.799			ctrl vs. tau-/-	471	620.7	-149.7	379	319	6.917
	Std. Error of Mean	0.1606	0.116	0.2415	0.2014			ctrl vs. tau-/- Eb1GFP	471	504.1	-33.05	379	356	1.572
								tau-/- vs. tau-/- Eb1GFP	620.7	504.1	116.6	319	356	5.312
