# Supplementary material for: Tau, XMAP215/Msps and Eb1 co-operate interdependently to regulate microtubule polymerisation and bundle formation in axons
Source: PLoS Genet. 2021 Jul 6;17(7):e1009647. doi: 10.1371/journal.pgen.1009647 (PMC8284659; doi:10.1371/journal.pgen.1009647)
Supplement: S6 Data — (XLSX) [file pgen.1009647.s014.xlsx]

## Sheet: Fig 6C
			triple = eb1+/- msps+/- tau+/-
			GFP	GFP triple	Shot-FL-GFP triple	Shot-3MTLS*-GFP triple	ShotΔABD-GFP triple
		Number of values	432	383	307	198	169		Number of families	1
									Number of comparisons per family	7
		Minimum	0	0	0	0	0		Alpha	0.05
		25% Percentile	0	0	0	0	0
		Median	0	0	0	2.462	0		Dunn's multiple comparisons test	Mean rank diff.	Significant?	Summary	Adjusted P Value
		75% Percentile	0	7.993	0.9301	8.025	8.729		GFP vs. GFP triple	-236.7	Yes	****	<0.0001	A-B
		Maximum	49.56	107.2	22.11	47.34	62.72		GFP vs. Shot-FL-GFP triple	-81.45	Yes	*	0.0157	A-C
		Range	49.56	107.2	22.11	47.34	62.72		GFP vs. Shot-3MTLS*-GFP triple	-318.1	Yes	****	<0.0001	A-D
									GFP vs. ShotΔABD-GFP triple	-277.8	Yes	****	<0.0001	A-E
		95% CI of median							GFP triple vs. Shot-FL-GFP triple	155.2	Yes	****	<0.0001	B-C
		Actual confidence level	95.16%	95.92%	96.03%	96.10%	95.48%		GFP triple vs. Shot-3MTLS*-GFP triple	-81.44	No	ns	0.0642	B-D
		Lower confidence limit	0	0	0	0	0		GFP triple vs. ShotΔABD-GFP triple	-41.12	No	ns	>0.9999	B-E
		Upper confidence limit	0	0	0	4.126	2.728
									Test details	Mean rank 1	Mean rank 2	Mean rank diff.	n1	n2	Z
		Mean	1	7.279	1.402	5.808	6.203		GFP vs. GFP triple	593.5	830.2	-236.7	432	383	9.443
		Std. Deviation	3.839	14.78	3.274	8.752	10.94		GFP vs. Shot-FL-GFP triple triple	593.5	674.9	-81.45	432	307	3.056
		Std. Error of Mean	0.1847	0.755	0.1868	0.622	0.8419		GFP vs. Shot-3MTLS*-GFP triple	593.5	911.6	-318.1	432	198	10.38
									GFP vs. ShotΔABD-GFP triple	593.5	871.3	-277.8	432	169	8.574
									GFP triple vs. Shot-FL-GFP triple	830.2	674.9	155.2	383	307	5.674
									GFP triple vs. Shot-3MTLS*-GFP triple	830.2	911.6	-81.44	383	198	2.605
									GFP triple vs. ShotΔABD-GFP triple	830.2	871.3	-41.12	383	169	1.247

## Sheet: Fig 6D
			wt	eb1-/-	shot-/-	shot-/-eb1-/-			Number of families	1
		Number of values	210	281	128	149			Number of comparisons per family	5
									Alpha	0.05
		Minimum	0	0	0	0
		25% Percentile	0	0	0.1144	0			Dunn's multiple comparisons test	Mean rank diff.	Significant?	Summary	Adjusted P Value
		Median	0	1.016	2.205	1.372			wt vs. eb1-/-	-90.07	Yes	****	<0.0001	A-B
		75% Percentile	1.419	3.946	3.805	4.005			wt vs. shot-/-	-143.3	Yes	****	<0.0001	A-C
		Maximum	8.907	27.65	12.1	15.61			wt vs. shot-/-eb1-/-	-91.66	Yes	***	0.0003	A-D
		Range	8.907	27.65	12.1	15.61			eb1-/- vs. shot-/-eb1-/-	-1.591	No	ns	>0.9999	B-D
									eb1-/- vs. shot-/-	-53.19	No	ns	0.097	B-C
		Mean	1	2.815	2.648	2.477
		Std. Deviation	1.638	4.263	2.664	3.175			Test details	Mean rank 1	Mean rank 2	Mean rank diff.	n1	n2	Z
		Std. Error of Mean	0.113	0.2543	0.2355	0.2601			wt vs. eb1-/-	309.9	400	-90.07	210	281	4.628
									wt vs. shot-/-	309.9	453.1	-143.3	210	128	5.988
									wt vs. shot-/-eb1-/-	309.9	401.5	-91.66	210	149	4.011
									eb1-/- vs. shot-/-eb1-/-	400	401.5	-1.591	281	149	0.0736
									eb1-/- vs. shot-/-	400	453.1	-53.19	281	128	2.338

## Sheet: Fig 6E
			wt	eb1-/-	shot-/-	shot-/-eb1-/-			Number of families	1
		Number of values	82	122	70	65			Number of comparisons per family	5
									Alpha	0.05
		Minimum	0	0	0	0
		25% Percentile	0	0	0	0			Dunn's multiple comparisons test	Mean rank diff.	Significant?	Summary	Adjusted P Value
		Median	0	1.378	1.073	1.165			wt vs. eb1-/-	-82.21	Yes	****	<0.0001	A-B
		75% Percentile	0	3.489	4.64	5.269			wt vs. shot-/-	-65.62	Yes	****	<0.0001	A-C
		Maximum	18.4	15.93	47.85	20.57			wt vs. shot-/-eb1-/-	-72.42	Yes	****	<0.0001	A-D
		Range	18.4	15.93	47.85	20.57			eb1-/- vs. shot-/-eb1-/-	9.789	No	ns	>0.9999	B-D
									shot-/- vs. shot-/-eb1-/-	-6.8	No	ns	>0.9999	C-D
		Mean	1	2.563	3.686	3.548
		Std. Deviation	3.044	3.329	7.518	5.304			Test details	Mean rank 1	Mean rank 2	Mean rank diff.	n1	n2	Z
		Std. Error of Mean	0.3361	0.3014	0.8986	0.6578			wt vs. eb1-/-	113	195.2	-82.21	82	122	6.203
									wt vs. shot-/-	113	178.6	-65.62	82	70	4.345
									wt vs. shot-/-eb1-/-	113	185.4	-72.42	82	65	4.699
									eb1-/- vs. shot-/-eb1-/-	195.2	185.4	9.789	122	65	0.6868
									shot-/- vs. shot-/-eb1-/-	178.6	185.4	-6.8	70	65	0.4253
