# Supplementary material for: Tau, XMAP215/Msps and Eb1 co-operate interdependently to regulate microtubule polymerisation and bundle formation in axons
Source: PLoS Genet. 2021 Jul 6;17(7):e1009647. doi: 10.1371/journal.pgen.1009647 (PMC8284659; doi:10.1371/journal.pgen.1009647)
Supplement: S7 Data — (XLSX) [file pgen.1009647.s015.xlsx]

## Sheet: S1A Fig
		oreR	tubdef 6d pre	staiDf/KO3 L3	Eb104524 7d pre	clasp2/Df 6d pre	mspsA 7d pre	shot3 6d pre	tauKO 6d pre	MAP1B- 6d pre
	Number of values	105	195	192	303	20	205	89	119	97			Number of families	1
													Number of comparisons per family	8
	Minimum	0	0	0	0.196	0.204	0	0.4772	0.1393	0.3182			Alpha	0.05
	25% Percentile	0.4	0.2	0.2	0.5572	0.612	0.5478	0.7954	0.4179	0.7954
	Median	1	0.6	0.8	0.7841	0.7139	0.767	1.114	0.5572	1.114			Dunn's multiple comparisons test	Mean rank diff.	Significant?	Summary	Adjusted P Value	A-?
	75% Percentile	1.6	1.2	1.4	0.9802	1.02	0.9821	1.432	0.8358	1.432			oreR vs. tubdef 6d pre	194.4	Yes	***	0.0002	B	tubdef 6d pre
	Maximum	4.2	3.2	9	2.745	1.836	2.739	3.341	1.672	7.158			oreR vs. staiDf/KO3 L3	126.2	No	*	0.0052	C	staiDf/KO3 L3
													oreR vs. Eb104524 7d pre	163.6	Yes	**	0.0013	D	Eb104524 7d pre
	Mean	1.213	0.8175	1.052	0.788	0.8465	0.8332	1.248	0.6403	1.266			oreR vs. clasp2/Df 6d pre	99.27	No	**	0.0067	E	clasp2/Df 6d pre
	Std. Deviation	0.9407	0.7344	1.145	0.3537	0.4354	0.4237	0.5923	0.2624	0.8348			oreR vs. mspsA 7d pre	117.8	Yes	**	0.003	F	mspsA 7d pre
	Std. Error of Mean	0.0918	0.05259	0.08263	0.02032	0.09735	0.02959	0.06278	0.02405	0.08476			oreR vs. shot3 6d pre	-130.9	No	ns	0.1404	G	shot3 6d pre
													oreR vs. tauKO 6d pre	275.1	Yes	****	<0.0001	H	tauKO 6d pre
	Lower 95% CI of mean	1.031	0.7137	0.8891	0.748	0.6428	0.7748	1.123	0.5927	1.098			oreR vs. MAP1B- 6d pre	-101.5	No	ns	0.4771	I	MAP1B- 6d pre
	Upper 95% CI of mean	1.395	0.9212	1.215	0.8279	1.05	0.8915	1.372	0.6879	1.434
													Test details	Mean rank 1	Mean rank 2	Mean rank diff.	n1	n2	Z
	Sum	127.4	159.4	202	238.7	16.93	170.8	111	76.19	122.8			oreR vs. tubdef 6d pre	775.5	581.1	194.4	105	195	4.199
													oreR vs. staiDf/KO3 L3	775.5	649.3	126.2	105	192	2.719
													oreR vs. Eb104524 7d pre	775.5	612	163.6	105	303	3.776
													oreR vs. clasp2/Df 6d pre	775.5	676.3	99.27	105	20	1.064
													oreR vs. mspsA 7d pre	775.5	657.8	117.8	105	205	2.566
													oreR vs. shot3 6d pre	775.5	906.4	-130.9	105	89	2.375
													oreR vs. tauKO 6d pre	775.5	500.4	275.1	105	119	5.373
													oreR vs. MAP1B- 6d pre	775.5	877	-101.5	105	97	1.883

## Sheet: S1B Fig
		oreR	tubdef 6d pre	staiDf/KO3 L3	Eb104524 7d pre	clasp2/Df 6d pre	mspsA 7d pre	shot3 6d pre	tauKO 6d pre	MAP1B- 6d pre
	Number of values	369	380	361	389	187	256	203	313	203		Number of families	1
												Number of comparisons per family	8
	Minimum	0.1265	0.07706	0.2104	0.03769	0.2179	0.07448	0.3588	0.04816	0.3192		Alpha	0.05
	25% Percentile	0.6046	0.7462	0.6868	0.2457	0.8027	0.3488	0.948	0.3439	0.8305
	Median	1	1.102	1.045	0.3832	1.134	0.4884	1.334	0.5217	1.162		Dunn's multiple comparisons test	Mean rank diff.	Significant?	Summary	Adjusted P Value	A-?
	75% Percentile	1.446	1.575	1.455	0.6078	1.829	0.7132	1.833	0.7446	1.514		oreR vs. tubdef 6d pre	-166.1	Yes	*	0.0247	B	tubdef 6d pre
	Maximum	5.181	4.065	5.226	2.65	3.731	2.226	3.859	2.232	3.367		oreR vs. staiDf/KO3 L3	-86.01	No	ns	>0.9999	C	staiDf/KO3 L3
												oreR vs. Eb104524 7d pre	902.7	Yes	****	<0.0001	D	Eb104524 7d pre
	Mean	1.121	1.229	1.167	0.4694	1.348	0.5754	1.431	0.5915	1.233		oreR vs. clasp2/Df 6d pre	-246.4	Yes	**	0.0028	E	clasp2/Df 6d pre
	Std. Deviation	0.7032	0.6395	0.667	0.334	0.7388	0.3333	0.6863	0.3567	0.5471		oreR vs. mspsA 7d pre	705.3	Yes	****	<0.0001	F	mspsA 7d pre
	Std. Error of Mean	0.03661	0.0328	0.03511	0.01693	0.05403	0.02083	0.04817	0.02016	0.0384		oreR vs. shot3 6d pre	-375	Yes	****	<0.0001	G	shot3 6d pre
												oreR vs. tauKO 6d pre	679.8	Yes	****	<0.0001	H	tauKO 6d pre
	Lower 95% CI of mean	1.049	1.165	1.098	0.4362	1.242	0.5344	1.336	0.5518	1.157		oreR vs. MAP1B- 6d pre	-224.7	Yes	**	0.0065	I	MAP1B- 6d pre
	Upper 95% CI of mean	1.193	1.294	1.236	0.5027	1.455	0.6165	1.526	0.6312	1.309
												Test details	Mean rank 1	Mean rank 2	Mean rank diff.	n1	n2	Z
	Sum	413.6	467	421.3	182.6	252.2	147.3	290.6	185.1	250.3		oreR vs. tubdef 6d pre	1512	1678	-166.1	369	380	2.959
												oreR vs. staiDf/KO3 L3	1512	1598	-86.01	369	361	1.512
												oreR vs. Eb104524 7d pre	1512	609.6	902.7	369	389	16.17
												oreR vs. clasp2/Df 6d pre	1512	1759	-246.4	369	187	3.573
												oreR vs. mspsA 7d pre	1512	807	705.3	369	256	11.29
												oreR vs. shot3 6d pre	1512	1887	-375	369	203	5.585
												oreR vs. tauKO 6d pre	1512	832.5	679.8	369	313	11.52
												oreR vs. MAP1B- 6d pre	1512	1737	-224.7	369	203	3.347

## Sheet: S1C Fig
		oreR	tubDf 6DIV	tubBSC633 6HIV	staiKO1 6DIV	staiKO3 L3	staiDf/KO3 L3	Eb104524 6HIV	Eb15 6HIV	Eb1Df 7d pre	clasp2/Df 6d pre	mspsA 6HIV	msps146 6HIV	mspsA 1DIV	mspsA/146 L3	tauDf 6HIV	tauKO 6HIV	shot3 6HIV	MAP1B- 6d pre
	Number of values	669	203	263	203	234	83	681	282	270	59	170	219	76	457	157	317	130	142
	Minimum	0.1171	0.2653	0.1838	0.2653	0.27	0.2225	0.1906	0.2472	0.1284	0.2718	0	0.13	0.2622	0.1938	0.2122	0.2359	0.3169	0.4599
	25% Percentile	0.7315	0.5287	0.4261	0.5287	0.6725	0.5095	0.5325	0.5962	0.3185	0.5876	0.625	0.56	0.4116	0.4661	0.6292	0.6153	0.6383	0.8517
	Median	0.9732	0.7706	0.6932	0.7706	0.833	0.6626	0.6731	0.771	0.4238	0.7636	0.87	0.78	0.5362	0.6367	0.8217	0.7909	0.7885	1.091
	75% Percentile	1.239	0.9761	1.014	0.9761	1.006	0.9501	0.8397	0.9867	0.5867	1.123	1.163	0.97	0.7286	0.8395	1.006	0.9898	0.9716	1.275
	Maximum	3.313	2.042	2.634	2.042	2.274	1.73	1.758	1.915	1.853	2.644	2.43	2.49	1.406	1.768	1.847	2.732	2.628	2.44
	Range	3.196	1.777	2.45	1.777	2.004	1.507	1.567	1.668	1.724	2.372	2.43	2.36	1.143	1.574	1.634	2.496	2.311	1.98
	95% CI of median
	Actual confidence level	95.57%	95.09%	5.000%	95.09%	95.75%	95.25%	95.38%	95.08%	95.56%	96.37%	96.19%	95.76%	97.14%	95.07%	96.24%	95.70%	95.67%	96.45%
	Lower confidence limit	0.9328	0.7179		0.7179	0.796	0.5856	0.6536	0.7285	0.3971	0.6928	0.8	0.7144	0.4685	0.6037	0.7429	0.7576	0.735	0.9934
	Upper confidence limit	1.018	0.8074		0.8074	0.8804	0.7953	0.6958	0.8076	0.4617	0.908	0.92	0.81	0.6118	0.6661	0.8774	0.8316	0.832	1.142
	Mean	1.028	0.7844	0	0.7844	0.8594	0.7279	0.7014	0.8227	0.478	0.8977	0.9249	0.8093	0.5892	0.6757	0.8525	0.8401	0.8465	1.105
	Std. Deviation	0.4207	0.2982	0	0.2982	0.2997	0.3013	0.2273	0.3252	0.2342	0.4474	0.433	0.3503	0.2385	0.2817	0.2957	0.3398	0.3394	0.3469
	Std. Error of Mean	0.01627	0.02093	0	0.02093	0.01959	0.03307	0.00871	0.01937	0.01425	0.05824	0.03321	0.02367	0.02735	0.01318	0.0236	0.01909	0.02976	0.02911
	Number of families	1
	Number of comparisons per family	17
	Alpha	0.05
	Dunn's multiple comparisons test	Mean rank diff.	Significant?	Summary	Adjusted P Value	A-?
	oreR vs. tubDf 6HIV	772.7	Yes	****	<0.0001	B	tubDf 6HIV
	oreR vs. tubBSC633 6HIV	1019	Yes	****	<0.0001	C	tubBSC633 6HIV
	oreR vs. staiKO1 6DIV	772.7	Yes	****	<0.0001	D	staiKO1 6DIV
	oreR vs. staiKO3 L3	441.6	Yes	***	0.0002	E	staiKO3 L3
	oreR vs. staiDf/KO3 L3	1048	Yes	****	<0.0001	F	staiDf/KO3 L3
	oreR vs. Eb104524 6HIV	1120	Yes	****	<0.0001	G	Eb104524 6HIV
	oreR vs. Eb15 6HIV	669.1	Yes	****	<0.0001	H	Eb15 6HIV
	oreR vs. Eb1Df 7d pre	2152	Yes	****	<0.0001	I	Eb1Df 7d pre
	oreR vs. clasp2/Df 6d pre	553.1	Yes	*	0.0381	J	clasp2/Df 6d pre
	oreR vs. mspsA 6HIV	376.1	Yes	*	0.0152	K	mspsA 6HIV
	oreR vs. msps146 6HIV	745.6	Yes	****	<0.0001	L	msps146 6HIV
	oreR vs. mspsA 1DIV	1678	Yes	****	<0.0001	M	mspsA 1DIV
	oreR vs. mspsA/146 L3	1278	Yes	****	<0.0001	N	mspsA/146 L3
	oreR vs. tauDf 6HIV	489.4	Yes	***	0.0006	O	tauDf 6HIV
	oreR vs. tauKO 6HIV	594	Yes	****	<0.0001	P	tauKO 6HIV
	oreR vs. shot3 6HIV	573.8	Yes	***	0.0001	Q	shot3 6HIV
	oreR vs. MAP1B- 6d pre	-380.3	Yes	*	0.0341	R	MAP1B- 6d pre
	Test details	Mean rank 1	Mean rank 2	Mean rank diff.	n1	n2	Z
	oreR vs. tubDf 6HIV	3080	2307	772.7	669	203	7.237
	oreR vs. tubBSC633 6HIV	3080	2060	1019	669	263	10.51
	oreR vs. staiKO1 6DIV	3080	2307	772.7	669	203	7.237
	oreR vs. staiKO3 L3	3080	2638	441.6	669	234	4.364
	oreR vs. staiDf/KO3 L3	3080	2032	1048	669	83	6.756
	oreR vs. Eb104524 6HIV	3080	1960	1120	669	681	15.44
	oreR vs. Eb15 6HIV	3080	2411	669.1	669	282	7.074
	oreR vs. Eb1Df 7d pre	3080	927.8	2152	669	270	22.4
	oreR vs. clasp2/Df 6d pre	3080	2527	553.1	669	59	3.057
	oreR vs. mspsA 6HIV	3080	2704	376.1	669	170	3.287
	oreR vs. msps146 6HIV	3080	2334	745.6	669	219	7.188
	oreR vs. mspsA 1DIV	3080	1402	1678	669	76	10.4
	oreR vs. mspsA/146 L3	3080	1802	1278	669	457	15.8
	oreR vs. tauDf 6HIV	3080	2590	489.4	669	157	4.142
	oreR vs. tauKO 6HIV	3080	2486	594	669	317	6.538
	oreR vs. shot3 6HIV	3080	2506	573.8	669	130	4.493
	oreR vs. MAP1B- 6d pre	3080	3460	-380.3	669	142	3.09

## Sheet: S1D Fig
		oreR	tubDf 6DIV	tubBSC633 6HIV	staiKO1 6DIV	staiKO3 L3	staiDf/KO3 L3	Eb104524 6HIV	Eb15 6HIV	Eb1Df 7d pre	clasp2/Df 6d pre	mspsA 6HIV	msps146 6HIV	mspsA 1DIV	mspsA/146L3	tauDf 6HIV	tauKO 6HIV	shot3 6HIV	MAP1B- 6d pre
	Number of values	571	234	263	203	234	119	681	282	253	59	113	227	76	491	157	505	456	142
	Minimum	0	0	0	0	0	0	0	0	0	0	0	0	0	0	0	0	0	0
	25% Percentile	0	0	0	0	0	0	0	0	0	0	0	0	0.7632	0	0	0	0	0
	Median	0	0	0	0	0	0	1.486	0.6458	2.573	0	0.8801	1.437	2.191	0	0	0.9062	2.571	0
	75% Percentile	1.234	1.018	0	0.4506	1.102	1.968	3.919	4.453	7.281	0.2577	2.399	4.52	4.092	2.286	2.856	2.647	6.38	1.05
	Maximum	18.83	15.76	15.03	6.731	17.06	21.32	25.45	38.18	60.24	13.79	11.47	21.21	10.65	55.66	24.48	21.83	41.53	7.581
	Range	18.83	15.76	15.03	6.731	17.06	21.32	25.45	38.18	60.24	13.79	11.47	21.21	10.65	55.66	24.48	21.83	41.53	7.581
	95% CI of median
	Actual confidence level	95.55%	95.75%		95.09%	95.75%	95.67%	95.38%	95.08%	95.60%	96.37%	96.20%	95.38%	97.14%	95.30%	96.24%	95.94%	95.61%	96.45%
	Lower confidence limit	0	0		0	0	0	1.096	0	1.928	0	0	0.7713	1.423	0	0	0.7515	2.144	0
	Upper confidence limit	0	0		0	0	0	1.82	1.465	3.408	0.08551	1.476	2.148	2.69	0	0	1.132	2.965	0.2619
	Mean	0.9745	0.6603		0.3927	0.7148	1.197	2.697	3.477	5.814	0.4888	1.622	2.94	2.593	2.411	2.043	1.815	4.592	0.8491
	Std. Deviation	1.915	1.408		0.8567	1.524	2.497	3.571	5.77	8.986	1.851	2.24	4.035	2.28	5.775	3.916	2.567	6.375	1.538
	Std. Error of Mean	0.08015	0.09204		0.06013	0.09963	0.2289	0.1368	0.3436	0.5649	0.2409	0.2107	0.2678	0.2616	0.2606	0.3125	0.1142	0.2985	0.129
	Number of families	1
	Number of comparisons per family	16
	Alpha	0.05
	Dunn's multiple comparisons test	Mean rank diff.	Significant?	Summary	Adjusted P Value	A-?
	oreR vs. tubDf 6DIV	165.3	No	ns	>0.9999	B	tubDf 6DIV
	oreR vs. tubBSC633 6HIV	545.8	Yes	****	<0.0001	C	tubBSC633 6HIV
	oreR vs. staiKO1 6DIV	398.3	Yes	**	0.0067	D	staiKO1 6DIV
	oreR vs. staiKO3 L3	144.5	No	ns	>0.9999	E	staiKO3 L3
	oreR vs. staiDf/KO3 L3	-7.073	No	ns	>0.9999	F	staiDf/KO3 L3
	oreR vs. Eb104524 6HIV	-840.4	Yes	****	<0.0001	G	Eb104524 6HIV
	oreR vs. Eb15 6HIV	-559.2	Yes	****	<0.0001	H	Eb15 6HIV
	oreR vs. Eb1Df 7d pre	-1191	Yes	****	<0.0001	I	Eb1Df 7d pre
	oreR vs. clasp2/Df 6d pre	275.8	No	ns	>0.9999	J	clasp2/Df 6d pre
	oreR vs. mspsA 6HIV	-397.8	No	ns	0.0745	K	mspsA 6HIV
	oreR vs. msps146 6HIV	-714.9	Yes	****	<0.0001	L	msps146 6HIV
	oreR vs. mspsA 1DIV	-1238	Yes	****	<0.0001	M	mspsA 1DIV
	oreR vs. mspsA/146L3	-18.12	No	****	<0.0001	N	mspsA/146L3
	oreR vs. tauDf 6HIV	-203	No	****	<0.0001	O	tauDf 6HIV
	oreR vs. tauKO 6HIV	-655.1	Yes	****	<0.0001	P	tauKO 6HIV
	oreR vs. shot3 6HIV	-1035	Yes	****	<0.0001	Q	shot3 6HIV
	oreR vs. MAP1B- 6d pre	53.3	No	ns	>0.9999	R	MAP1B- 6d pre
	Test details	Mean rank 1	Mean rank 2	Mean rank diff.	n1	n2	Z
	oreR vs. tubDf 6DIV	2167	2002	165.3	571	234	1.549
	oreR vs. tubBSC633 6HIV	2167	1621	545.8	571	263	5.324
	oreR vs. staiKO1 6DIV	2167	1769	398.3	571	203	3.544
	oreR vs. staiKO3 L3	2167	2022	144.5	571	234	1.354
	oreR vs. staiDf/KO3 L3	2167	2174	-7.073	571	119	0.05102
	oreR vs. Eb104524 6HIV	2167	3007	-840.4	571	681	10.77
	oreR vs. Eb15 6HIV	2167	2726	-559.2	571	282	5.586
	oreR vs. Eb1Df 7d pre	2167	3358	-1191	571	253	11.47
	oreR vs. clasp2/Df 6d pre	2167	1891	275.8	571	59	1.466
	oreR vs. mspsA 6HIV	2167	2565	-397.8	571	113	2.809
	oreR vs. msps146 6HIV	2167	2882	-714.9	571	227	6.623
	oreR vs. mspsA 1DIV	2167	3405	-1238	571	76	7.373
	oreR vs. mspsA/146L3	2167	2185	-18.12	571	491	0.214
	oreR vs. tauDf 6HIV	2167	2370	-203	571	157	1.638
	oreR vs. tauKO 6HIV	2167	2822	-655.1	571	505	7.797
	oreR vs. shot3 6HIV	2167	3202	-1035	571	456	11.99
	oreR vs. MAP1B- 6d pre	2167	2114	53.3	571	142	0.4132
