# Supplementary material for: Tau, XMAP215/Msps and Eb1 co-operate interdependently to regulate microtubule polymerisation and bundle formation in axons
Source: PLoS Genet. 2021 Jul 6;17(7):e1009647. doi: 10.1371/journal.pgen.1009647 (PMC8284659; doi:10.1371/journal.pgen.1009647)
Supplement: S8 Data — (XLSX) [file pgen.1009647.s016.xlsx]

## Sheet: S2A Fig
		wt	msps-/-	tau-/-	Eb1-/-
	Number of values	749	631	696	985
								Number of families	1									wt	msps-/-	tau-/-	Eb1-/-
	Minimum	0.3204	0.1961	0.208	0.06289			Number of comparisons per family	3								Number of values	749	427	495	778
	25% Percentile	0.7978	0.5123	0.732	0.3402			Alpha	0.05
	Median	1	0.6655	0.9423	0.4664												Minimum	0	0.1836	0.1421	0.09169
	75% Percentile	1.238	0.8603	1.198	0.6352			Dunn's multiple comparisons test	Mean rank diff.	Significant?	Summary	Adjusted P Value	A-?				25% Percentile	0.7677	0.4586	0.6487	0.4517
	Maximum	2.597	2.225	2.537	1.672			wt vs. msps-/-	805.1	Yes	****	<0.0001	B	msps-/-			Median	1	0.558	0.9081	0.5784
								wt vs. tau-/-	164	Yes	***	0.0003	C	tau-/-			75% Percentile	1.262	0.7396	1.193	0.7265
	Mean	1.056	0.7228	0.9876	0.5085			wt vs. Eb1-/-	797.3	Yes	****	<0.0001	D	Eb1-/-			Maximum	4.29	1.684	19.89	2.478
	Std. Deviation	0.3658	0.3139	0.3573	0.2373
	Std. Error of Mean	0.01337	0.0125	0.01354	0.007562			Test details	Mean rank 1	Mean rank 2	Mean rank diff.	n1	n2	Z			Mean	1.045	0.6094	0.9932	0.6169
								wt vs. msps-/-	1652	846.7	805.1	749	427	18.78			Std. Deviation	0.428	0.2433	0.9538	0.2653
	Lower 95% CI of mean	1.03	0.6983	0.961	0.4936			wt vs. tau-/-	1652	1488	164	749	495	4.005			Std. Error of Mean	0.01564	0.01177	0.04287	0.009513
	Upper 95% CI of mean	1.082	0.7474	1.014	0.5233			wt vs. Eb1-/-	1652	854.5	797.3	749	778	22.03
																	Lower 95% CI of mean	1.014	0.5862	0.909	0.5983
	Sum	790.8	456.1	687.4	500.8												Upper 95% CI of mean	1.076	0.6325	1.077	0.6356
																	Sum	782.6	260.2	491.6	480

## Sheet: S2B Fig
		wt	msps-/-	tau-/-	Eb1-/-
	Number of values	749	427	495	778
								Number of families	1								wt	msps-/-	tau-/-	Eb1-/-
	Minimum	0	0.1836	0.1421	0.09169			Number of comparisons per family	3							Number of values	749	631	696	985
	25% Percentile	0.7677	0.4586	0.6487	0.4517			Alpha	0.05
	Median	1	0.558	0.9081	0.5784											Minimum	0.3204	0.1961	0.208	0.06289
	75% Percentile	1.262	0.7396	1.193	0.7265			Dunn's multiple comparisons test	Mean rank diff.	Significant?	Summary	Adjusted P Value	A-?			25% Percentile	0.7978	0.5123	0.732	0.3402
	Maximum	4.29	1.684	19.89	2.478			wt vs. msps-/-	778	Yes	****	<0.0001	B	msps-/-		Median	1	0.6655	0.9423	0.4664
								wt vs. tau-/-	139.4	Yes	**	0.0082	C	tau-/-		75% Percentile	1.238	0.8603	1.198	0.6352
	Mean	1.045	0.6094	0.9932	0.6169			wt vs. Eb1-/-	1340	Yes	****	<0.0001	D	Eb1-/-		Maximum	2.597	2.225	2.537	1.672
	Std. Deviation	0.428	0.2433	0.9538	0.2653
	Std. Error of Mean	0.01564	0.01177	0.04287	0.009513			Test details	Mean rank 1	Mean rank 2	Mean rank diff.	n1	n2	Z		Mean	1.056	0.7228	0.9876	0.5085
								wt vs. msps-/-	2154	1376	778	749	631	16.29		Std. Deviation	0.3658	0.3139	0.3573	0.2373
	Lower 95% CI of mean	1.014	0.5862	0.909	0.5983			wt vs. tau-/-	2154	2015	139.4	749	696	2.997		Std. Error of Mean	0.01337	0.0125	0.01354	0.007562
	Upper 95% CI of mean	1.076	0.6325	1.077	0.6356			wt vs. Eb1-/-	2154	814.4	1340	749	985	31.27
																Lower 95% CI of mean	1.03	0.6983	0.961	0.4936
	Sum	782.6	260.2	491.6	480											Upper 95% CI of mean	1.082	0.7474	1.014	0.5233
																Sum	790.8	456.1	687.4	500.8

## Sheet: S2D Fig
		Eb1 amount	comet velocity
	ctrl	1	1				Eb1 amount vs. comet velocity
	tau+/-	1.113	1.101			Pearson r
	msps+/-	1.043	0.9792			r	0.832
	eb1+/-	0.9028	1.143			95% confidence interval	0.4251 to 0.9592
	eb1+/- msps+/-	0.7093	0.8496			R squared	0.6923
	eb1+/- msps+/- tau+/-	0.3989	0.7602
	msps-/-	0.3796	0.4676			P value
	tau-/-	0.8918	0.8234			P (two-tailed)	0.0028
	tubdef/def	1.102	1.072			P value summary	**
	stai-/-	1.045	0.9107			Significant? (alpha = 0.05)	Yes
						Number of XY Pairs	10

## Sheet: S2E Fig
		Eb1 amount	comet lifetime
	ctrl	1	1				Eb1 amount vs. comet lifetime
	tau+/-	1.113	1.036			Pearson r
	msps+/-	1.043	0.9411			r	0.7786
	eb1+/-	0.9028	1.036			95% confidence interval	0.2923 to 0.9450
	eb1+/- msps+/-	0.7093	0.9097			R squared	0.6063
	eb1+/- msps+/- tau+/-	0.3989	0.7879
	msps-/-	0.3796	0.6905			P value
	tau-/-	0.8918	0.7246			P (two-tailed)	0.008
	tubdef/def	1.102	1.016			P value summary	**
	stai-/-	1.045	1.049			Significant? (alpha = 0.05)	Yes
						Number of XY Pairs	10
