# Supplementary material for: Tau, XMAP215/Msps and Eb1 co-operate interdependently to regulate microtubule polymerisation and bundle formation in axons
Source: PLoS Genet. 2021 Jul 6;17(7):e1009647. doi: 10.1371/journal.pgen.1009647 (PMC8284659; doi:10.1371/journal.pgen.1009647)
Supplement: S9 Data — (XLSX) [file pgen.1009647.s017.xlsx]

## Sheet: S3A Fig
		ctrl	msps+/-	Eb1+/-	Eb1+/- tau+/-	Eb1+/- msps+/- tau+/-
	Number of values	55	109	58	127	140			Number of families	1
	number of independent repeats	2	2	2	2	2			Number of comparisons per family	7
									Alpha	0.05
	Minimum	0.4598	0.1533	0.3065	0.2299	0.07663			Dunn's multiple comparisons test	Mean rank diff.	Significant?	Summary	Adjusted P Value
	25% Percentile	0.7663	0.8429	0.8238	0.6897	0.3065			ctrl vs. msps+/-	-16.57	No	ns	>0.9999	A-B
	Median	0.9962	0.9962	0.9962	0.9195	0.5364			ctrl vs. Eb1+/-	-13.08	No	ns	>0.9999	A-C
	75% Percentile	1.149	1.226	1.245	1.149	0.6897			ctrl vs. Eb1+/- tau+/-	27.82	No	ns	>0.9999	A-D
	Maximum	1.916	2.299	1.762	1.762	1.379			ctrl vs. Eb1+/- msps+/- tau+/-	185.3	Yes	****	<0.0001	A-E
	Range	1.456	2.146	1.456	1.533	1.303			msps+/- vs. Eb1+/- msps+/- tau+/-	201.9	Yes	****	<0.0001	B-E
									Eb1+/- vs. Eb1+/- msps+/- tau+/-	198.4	Yes	****	<0.0001	C-E
	Mean	1	1.047	1.037	0.9298	0.5255			Eb1+/- tau+/- vs. Eb1+/- msps+/- tau+/-	157.5	Yes	****	<0.0001	D-E
	Std. Deviation	0.3161	0.3211	0.3245	0.3184	0.2622
	Std. Error of Mean	0.04262	0.03075	0.04261	0.02825	0.02216			Test details	Mean rank 1	Mean rank 2	Mean rank diff.	n1	n2	Z
									ctrl vs. msps+/-	300	316.6	-16.57	55	109	0.7105
									ctrl vs. Eb1+/-	300	313.1	-13.08	55	58	0.493
									ctrl vs. Eb1+/- tau+/-	300	272.2	27.82	55	127	1.222
									ctrl vs. Eb1+/- msps+/- tau+/-	300	114.7	185.3	55	140	8.259
									msps+/- vs. Eb1+/- msps+/- tau+/-	316.6	114.7	201.9	109	140	11.21
									Eb1+/- vs. Eb1+/- msps+/- tau+/-	313.1	114.7	198.4	58	140	9.011
									Eb1+/- tau+/- vs. Eb1+/- msps+/- tau+/-	272.2	114.7	157.5	127	140	9.115

## Sheet: S3B Fig
									Number of families	1
	Lifetime	ctrl	tau+/-	msps+/-	Eb1+/-	Eb1+/-msps+/-	Eb1+/-msps+/-tau+/-		Number of comparisons per family	11
	Number of values	490	295	311	356	240	298		Alpha	0.05
	Minimum	0.1014	0.05892	0.1125	0	0.1555	0.09858		Dunn's multiple comparisons test	Mean rank diff.	Significant?	Summary	Adjusted P Value
	25% Percentile	0.7491	0.7188	0.6181	0.7743	0.6187	0.5235		ctrl vs. tau+/-	-38.94	No	ns	>0.9999	A-B
	Median	1.014	1.101	0.9792	1.143	0.8464	0.7602		ctrl vs. msps+/-	54.45	No	ns	>0.9999	A-C
	75% Percentile	1.392	1.555	1.496	1.579	1.143	0.9872		ctrl vs. Eb1+/-	-78.77	No	ns	0.5392	A-D
	Maximum	5.477	5.042	5.049	3.743	5.819	5.173		ctrl vs. Eb1+/-msps+/-	210.7	Yes	****	<0.0001	A-E
	Range	5.375	4.983	4.936	3.743	5.664	5.074		ctrl vs. Eb1+/-msps+/-tau+/-	349.4	Yes	****	<0.0001	A-F
									msps+/- vs. Eb1+/-msps+/-	156.2	Yes	*	0.0171	C-E
	95% CI of median								Eb1+/- vs. Eb1+/-msps+/-	289.4	Yes	****	<0.0001	D-E
	Actual confidence level	95.80%	95.24%	95.90%	95.03%	95.48%	95.76%		tau+/- vs. Eb1+/-msps+/-tau+/-	388.3	Yes	****	<0.0001	B-F
	Lower confidence limit	0.9583	0.9985	0.9083	1.069	0.8038	0.7147		msps+/- vs. Eb1+/-msps+/-tau+/-	294.9	Yes	****	<0.0001	C-F
	Upper confidence limit	1.085	1.163	1.067	1.201	0.9128	0.8114		Eb1+/- vs. Eb1+/-msps+/-tau+/-	428.1	Yes	****	<0.0001	D-F
									Eb1+/-msps+/- vs. Eb1+/-msps+/-tau+/-	198.7	Yes	***	0.0009	E-F
	Mean	1.154	1.222	1.133	1.238	0.9544	0.8233
	Std. Deviation	0.6518	0.7208	0.7031	0.6523	0.5999	0.4939		Test details	Mean rank 1	Mean rank 2	Mean rank diff.	n1	n2	Z
	Std. Error of Mean	0.02944	0.04197	0.03987	0.03457	0.03872	0.02861		ctrl vs. tau+/-	1062	1101	-38.94	490	295	0.9195
									ctrl vs. msps+/-	1062	1007	54.45	490	311	1.307
									ctrl vs. Eb1+/-	1062	1141	-78.77	490	356	1.968
									ctrl vs. Eb1+/-msps+/-	1062	851.2	210.7	490	240	4.654
									ctrl vs. Eb1+/-msps+/-tau+/-	1062	712.5	349.4	490	298	8.276
									msps+/- vs. Eb1+/-msps+/-	1007	851.2	156.2	311	240	3.164
									Eb1+/- vs. Eb1+/-msps+/-	1141	851.2	289.4	356	240	6.031
									tau+/- vs. Eb1+/-msps+/-tau+/-	1101	712.5	388.3	295	298	8.228
									msps+/- vs. Eb1+/-msps+/-tau+/-	1007	712.5	294.9	311	298	6.331
									Eb1+/- vs. Eb1+/-msps+/-tau+/-	1141	712.5	428.1	356	298	9.489
									Eb1+/-msps+/- vs. Eb1+/-msps+/-tau+/-	851.2	712.5	198.7	240	298	2.783
	Velocity	ctrl	tau+/-	msps+/-	Eb1+/-	Eb1+/-msps+/-	Eb1+/-msps+/-tau+/-		Number of families	1
	Number of values	480	216	311	356	235	295		Number of comparisons per family	9
									Alpha	0.05
	Minimum	0.1212	0.2617	0.2762	0.2143	0.2121	0.09091
	25% Percentile	0.7103	0.7543	0.6686	0.7541	0.6666	0.5909		Dunn's multiple comparisons test	Mean rank diff.	Significant?	Summary	Adjusted P Value
	Median	1	1.036	0.9411	1.036	0.9697	0.7879		ctrl vs. tau+/-	-14	No	ns	>0.9999	A-B
	75% Percentile	1.455	1.338	1.213	1.448	1.273	1.061		ctrl vs. msps+/-	88.48	No	ns	0.2355	A-C
	Maximum	3.867	3.402	3.585	3.982	3.773	3.091		ctrl vs. Eb1+/-	-44.86	No	ns	>0.9999	A-D
	Range	3.746	3.14	3.308	3.767	3.561	3		Eb1+/- vs. Eb1+/-msps+/-	104	No	ns	0.2123	D-E
									msps+/- vs. Eb1+/-msps+/-	-29.34	No	ns	>0.9999	C-E
	Mean	1.137	1.091	1.007	1.145	1.074	0.8828		tau+/- vs. Eb1+/-msps+/-tau+/-	274.8	Yes	****	<0.0001	B-F
	Std. Deviation	0.6224	0.4928	0.4657	0.5432	0.607	0.47		msps+/- vs. Eb1+/-msps+/-tau+/-	172.3	Yes	***	0.0009	C-F
									Eb1+/- vs. Eb1+/-msps+/-tau+/-	305.6	Yes	****	<0.0001	D-F
									Eb1+/-msps+/- vs. Eb1+/-msps+/-tau+/-	201.6	Yes	***	0.0002	E-F
									Test details	Mean rank 1	Mean rank 2	Mean rank diff.	n1	n2	Z
									ctrl vs. tau+/-	999.5	1013	-14	480	216	0.3125
									ctrl vs. msps+/-	999.5	911	88.48	480	311	2.224
									ctrl vs. Eb1+/-	999.5	1044	-44.86	480	356	1.173
									Eb1+/- vs. Eb1+/-msps+/-	1044	940.3	104	356	235	2.264
									msps+/- vs. Eb1+/-msps+/-	911	940.3	-29.34	311	235	0.621
									tau+/- vs. Eb1+/-msps+/-tau+/-	1013	738.7	274.8	216	295	5.613
									msps+/- vs. Eb1+/-msps+/-tau+/-	911	738.7	172.3	311	295	3.878
									Eb1+/- vs. Eb1+/-msps+/-tau+/-	1044	738.7	305.6	356	295	7.102
									Eb1+/-msps+/- vs. Eb1+/-msps+/-tau+/-	940.3	738.7	201.6	235	295	4.219
