# Supplementary material for: Tau, XMAP215/Msps and Eb1 co-operate interdependently to regulate microtubule polymerisation and bundle formation in axons
Source: PLoS Genet. 2021 Jul 6;17(7):e1009647. doi: 10.1371/journal.pgen.1009647 (PMC8284659; doi:10.1371/journal.pgen.1009647)
Supplement: S10 Data — (XLSX) [file pgen.1009647.s018.xlsx]

## Sheet: S4 Fig
	EMBRYONIC
		comet Eb1 amount	MDI				comet Eb1 amount vs. MDI
	6Dpre msps1/1	0.3796	2.338			Spearman r
	6Dpre tauKO/KO	0.8918	1.388			r	-0.9029
	6Dpre eb104524/04524	0.282	2.191			95% confidence interval	-0.9672 to -0.7298
	6Dpre msps1/1 tauKO/KO	0.4592	1.786
	6Dpre tauKO/KO eb104524/04524	0.3298	2.063			P value
	6Dpre msps1/1 eb104524/04524	0.3421	2.109			P (two-tailed)	<0.0001
	6Dpre msps1/1 tauKO/KO eb104524/04524	0.2077	4.363			P value summary	****
	7Dpre eb1Def	0	5.814			Exact or approximate P value?	Exact
	tubdef 6DIV	1.102	0.6603			Significant? (alpha = 0.05)	Yes
	clasp2/Df6d pre	1.134	0.4888
	MAP1B-6d pre	1.162	0.8491			Number of XY Pairs	16
	eb1045246HIV	0.3832	2.697
	mspsA6HIV	0.4884	1.622
	tauKO6HIV	0.5217	1.815
	tubdef 6HIV Embryo	1.09	0.43
	staiKO1 6HIV Embryo	1.04	0.69
	LARVAL						comet Eb1 amount vs. MDI
		comet Eb1 amount	MDI			Spearman r
	L3 msps1/+	1.043	1.176			r	-0.8545
	L3 tauKO/+	1.114	1.11			95% confidence interval
	L3 eb104524/+	0.9031	1.397
	L3 msps1/+ tauKO/+	0.7372	1.932			P value
	L3 tauKO/+ eb104524/+	0.8818	1.243			P (two-tailed)	0.0029
	L3 msps1/+ eb104524/+	0.7095	2.609			P value summary	**
	L3 msps1/+ tauKO/+ eb104524/+	0.399	6.655			Exact or approximate P value?	Exact
	elavG4; tauKO/def	0.7631	2.758			Significant? (alpha = 0.05)	Yes
	elav>EB1-GFP, tauKO/def	1.067	1.34
	staiDf/KO3 L3	1.045	1.197			Number of XY Pairs	10
	XENOPUS
		comet Eb1 amount	MDI
	Xen 50% Tau KD	0.9358	1.411
	Xen 50% XMAP215 KD	0.8873	1.892
	Xen 50% EB3 KD	0.9271	2.002
	Xen 50% XMAP215/Tau/EB3 KD	0.5739	3.822
