# Supplementary material for: Tau, XMAP215/Msps and Eb1 co-operate interdependently to regulate microtubule polymerisation and bundle formation in axons
Source: PLoS Genet. 2021 Jul 6;17(7):e1009647. doi: 10.1371/journal.pgen.1009647 (PMC8284659; doi:10.1371/journal.pgen.1009647)
Supplement: S12 Data — (XLSX) [file pgen.1009647.s020.xlsx]

## Sheet: S6 Fig
	A - axon length
										B - MDI
		wt	sentinΔB/ΔB	dTACC1/1							wt	sentinΔB/ΔB	dTACC1/1
	Number of values	317	160	196						Number of values	402	422	167
	Minimum	0.2323	0.252	0.3039						Minimum	0	0	0
	25% Percentile	0.7466	0.7084	0.784						25% Percentile	0	0	0
	Median	1	0.873	0.9368						Median	0	0	0.5465
	75% Percentile	1.322	1.161	1.12						75% Percentile	0	0	1.736
	Maximum	2.114	2.942	1.931						Maximum	25.09	64.1	8.876
	Range	1.882	2.69	1.627						Range	25.09	64.1	8.876
	Mean	1.047	0.9639	0.9677						Mean	1	1.254	1.056
	Std. Deviation	0.4202	0.416	0.2886						Std. Deviation	2.913	5.032	1.472
	Std. Error of Mean	0.0236	0.03289	0.02061						Std. Error of Mean	0.1453	0.2449	0.1139
	Number of families	1								Number of families	1
	Number of comparisons per family	2								Number of comparisons per family	2
	Alpha	0.05								Alpha	0.05
	Dunn's multiple comparisons test	Mean rank diff.	Significant?	Summary	Adjusted P Value	A-?				Dunn's multiple comparisons test	Mean rank diff.	Significant?	Summary	Adjusted P Value	A-?
	wt vs. sentinΔB/ΔB	50.63	Yes	*	0.0145					wt vs. sentinΔB/ΔB	34.49	No	ns	>0.99
	wt vs. dTACC1/1	29.51	No	ns	0.1897					wt vs. dTACC1/1	-154.3	No	ns	0.9613
	Test details	Mean rank 1	Mean rank 2	Mean rank diff.	n1	n2	Z			Test details	Mean rank 1	Mean rank 2	Mean rank diff.	n1	n2	Z
	wt vs. sentinΔB/ΔB	357.6	307	50.63	317	160	2.685			wt vs. sentinΔB/ΔB	484.7	450.2	34.49	402	422	2.284
	wt vs. dTACC1/1	357.6	328.1	29.51	317	196	1.67			wt vs. dTACC1/1	484.7	639	-154.3	402	167	7.733
