# Supplementary material for: Tau, XMAP215/Msps and Eb1 co-operate interdependently to regulate microtubule polymerisation and bundle formation in axons
Source: PLoS Genet. 2021 Jul 6;17(7):e1009647. doi: 10.1371/journal.pgen.1009647 (PMC8284659; doi:10.1371/journal.pgen.1009647)
Supplement: S13 Data — (XLSX) [file pgen.1009647.s021.xlsx]

## Sheet: S7 Fig
	C - GTPtub cap amount				D - GTPtub at lattice				E - Eb1 along lattice
		wt	tau-/-
	Number of values	387	205			wt	tau-/-			ctrl	elav>dtau
					Number of values	248	372		Number of values	204	204
	Minimum	0.2759	0.0935
	25% Percentile	0.7346	0.4798		Minimum	0.3365	0.3003		Minimum	0.2737	0.1779
	Median	1	0.7246		25% Percentile	0.7521	0.6947		25% Percentile	0.6499	0.4096
	75% Percentile	1.329	0.9774		Median	1	0.9065		Median	1	0.6109
	Maximum	3.626	3.951		75% Percentile	1.343	1.21		75% Percentile	1.483	0.9733
					Maximum	2.334	2.789		Maximum	3.293	2.731
	Mean	1.112	0.8292						Range	3.02	2.553
	Std. Deviation	0.5373	0.5165		Mean	1.074	0.9941
	Std. Error of Mean	0.02731	0.03607		Std. Deviation	0.4062	0.4056		Mean	1.117	0.7738
					Std. Error of Mean	0.02579	0.02103		Std. Deviation	0.6181	0.5201
	Lower 95% CI of mean	1.058	0.758						Std. Error of Mean	0.04327	0.03642
	Upper 95% CI of mean	1.165	0.9003		Lower 95% CI of mean	1.023	0.9528
					Upper 95% CI of mean	1.125	1.035
	Sum	430.2	170
					Sum	266.4	369.8
	Table Analyzed	summary			Table Analyzed	summary			Table Analyzed	Data 1
	Column B	tau-/-			Column B	tau-/-			Column B	elav>dtau
	vs.	vs.			vs.	vs.			vs.	vs.
	Column A	wt			Column A	wt			Column A	ctrl
	Mann Whitney test				Mann Whitney test				Mann Whitney test
	P value	<0.0001			P value	0.0067			P value	<0.0001
	Exact or approximate P value?	Approximate			Exact or approximate P value?	Approximate			Exact or approximate P value?	Approximate
	P value summary	****			P value summary	**			P value summary	****
	Significantly different (P < 0.05)?	Yes			Significantly different (P < 0.05)?	Yes			Significantly different (P < 0.05)?	Yes
	One- or two-tailed P value?	Two-tailed			One- or two-tailed P value?	Two-tailed			One- or two-tailed P value?	Two-tailed
	Sum of ranks in column A,B	129739 , 45789			Sum of ranks in column A,B	82925 , 109585			Sum of ranks in column A,B	49565 , 33871
	Mann-Whitney U	24674			Mann-Whitney U	40207			Mann-Whitney U	12961
	Difference between medians				Difference between medians				Difference between medians
	Median of column A	1.000, n=387			Median of column A	1.000, n=248			Median of column A	1.000, n=204
	Median of column B	0.7246, n=205			Median of column B	0.9065, n=372			Median of column B	0.6109, n=204
	Difference: Actual	-0.2754			Difference: Actual	-0.09351			Difference: Actual	-0.3892
	Difference: Hodges-Lehmann	-0.2729			Difference: Hodges-Lehmann	-0.08228			Difference: Hodges-Lehmann	-0.3078
