# Supplementary material for: Tau, XMAP215/Msps and Eb1 co-operate interdependently to regulate microtubule polymerisation and bundle formation in axons
Source: PLoS Genet. 2021 Jul 6;17(7):e1009647. doi: 10.1371/journal.pgen.1009647 (PMC8284659; doi:10.1371/journal.pgen.1009647)
Supplement: S14 Data — (XLSX) [file pgen.1009647.s022.xlsx]

## Sheet: S8A Fig
		wt	msps-/-	tau-/-	Eb1-/-
	Number of values	492	281	458	356
								Number of families	1
	Minimum	0.1641	0.1506	0.2775	0.1785			Number of comparisons per family	3
	25% Percentile	0.7912	0.7367	1.016	0.3494			Alpha	0.05
	Median	1	0.9577	1.256	0.4495
	75% Percentile	1.258	1.199	1.598	0.577			Dunn's multiple comparisons test	Mean rank diff.	Significant?	Summary	Adjusted P Value	A-?
	Maximum	2.468	2.493	3.672	1.422			wt vs. msps-/-	51.3	No	ns	0.4031
								wt vs. tau-/-	-249.5	Yes	****	<0.0001
	Mean	1.038	0.9918	1.345	0.4911			wt vs. Eb1-/-	601.7	Yes	****	<0.0001
	Std. Deviation	0.3699	0.3669	0.498	0.2016
	Std. Error of Mean	0.01668	0.02189	0.02327	0.01069			Test details	Mean rank 1	Mean rank 2	Mean rank diff.	n1	n2	Z
								wt vs. msps-/-	866.1	814.8	51.3	492	281	1.497
	Lower 95% CI of mean	1.005	0.9487	1.3	0.4701			wt vs. tau-/-	866.1	1116	-249.5	492	458	8.384
	Upper 95% CI of mean	1.071	1.035	1.391	0.5122			wt vs. Eb1-/-	866.1	264.3	601.7	492	356	18.87
	Sum	510.7	278.7	616.1	174.8

## Sheet: S8B Fig
		wt	msps-/-	tau-/-	Eb1-/-
	Number of values	466	303	403	560			Number of families	1
								Number of comparisons per family	3
	Minimum	0.4351	0.3122	0.559	0.3501			Alpha	0.05
	25% Percentile	0.8336	0.7674	0.972	0.5155
	Median	0.9999	0.969	1.167	0.6086			Dunn's multiple comparisons test	Mean rank diff.	Significant?	Summary	Adjusted P Value	A-?
	75% Percentile	1.181	1.22	1.406	0.7334			wt vs. msps-/-	43.43	No	ns	0.718	B	msps-/-
	Maximum	2.394	2.295	3.671	1.36			wt vs. tau-/-	-229.4	Yes	****	<0.0001	C	tau-/-
	Range	1.959	1.983	3.112	1.01			wt vs. Eb1-/-	632	Yes	****	<0.0001	D	Eb1-/-
	Mean	1.024	1.01	1.221	0.6381			Test details	Mean rank 1	Mean rank 2	Mean rank diff.	n1	n2	Z
	Std. Deviation	0.294	0.3346	0.3593	0.1609			wt vs. msps-/-	1025	981.7	43.43	466	303	1.177
	Std. Error of Mean	0.01362	0.01922	0.0179	0.006799			wt vs. tau-/-	1025	1254	-229.4	466	403	6.742
								wt vs. Eb1-/-	1025	393	632	466	560	20.15

## Sheet: S8C Fig
		wt	msps-/-	Eb1-/-
	Number of values	387	311	317			Number of families	1
							Number of comparisons per family	3
	Minimum	0.2759	0.06635	0.05661			Alpha	0.05
	25% Percentile	0.7346	0.3274	0.2535
	Median	1	0.5141	0.3686			Dunn's multiple comparisons test	Mean rank diff.	Significant?	Summary	Adjusted P Value	A-?
	75% Percentile	1.329	0.7467	0.5349			wt vs. msps-/-	370.3	Yes	****	<0.0001	B	msps-/-
	Maximum	3.626	3.316	2.987			wt vs. Eb1-/-	532.6	Yes	****	<0.0001	D	Eb1-/-
	Mean	1.112	0.6311	0.4372			Test details	Mean rank 1	Mean rank 2	Mean rank diff.	n1	n2	Z
	Std. Deviation	0.5373	0.4735	0.3027			wt vs. msps-/-	876.1	505.8	370.3	387	311	13.8
	Std. Error of Mean	0.02731	0.02685	0.017			wt vs. Eb1-/-	876.1	343.5	532.6	387	317	19.96
	Lower 95% CI of mean	1.058	0.5783	0.4037
	Upper 95% CI of mean	1.165	0.6839	0.4706
	Sum	430.2	196.3	138.6

## Sheet: S8D Fig
	velocity
		Eb1-GFP	Eb1-GFP, msps-/-
	Number of values	347	142		Number of families	1
					Number of comparisons per family	10
	Minimum	0.0063	0		Alpha	0.05
	25% Percentile	0.102	0.03383
	Median	0.139	0.05545		Dunn's multiple comparisons test	Mean rank diff.	Significant?	Summary	Adjusted P Value
	75% Percentile	0.187	0.07913		Eb1-GFP vs. Eb1-GFP, msps-/-	473.6	Yes	****	<0.0001	A-C
	Maximum	0.391	0.2227
					Test details	Mean rank 1	Mean rank 2	Mean rank diff.	n1	n2	Z
	Mean	0.1497	0.06365		Eb1-GFP vs. Eb1-GFP, msps-/-	736.6	263	473.6	347	142	13.21
	Std. Deviation	0.06898	0.04271
	Std. Error of Mean	0.003703	0.003584
	Lower 95% CI of mean	0.1424	0.05656
	Upper 95% CI of mean	0.157	0.07074
	Sum	51.94	9.038

## Sheet: S8E Fig
	lifetime
		Eb1-GFP	msps-/- Eb1-GFP
	Number of values	329	142		Number of families	1
					Number of comparisons per family	10
	Minimum	3.375	2.75		Alpha	0.05
	25% Percentile	9.5	5.375
	Median	12.38	7.167		Dunn's multiple comparisons test	Mean rank diff.	Significant?	Summary	Adjusted P Value
	75% Percentile	16.13	10.37		Eb1-GFP vs. Eb1-GFP, msps-/-	473.6	Yes	****	<0.0001	A-C
	Maximum	42	32.83
	Mean	13.58	8.378
	Std. Deviation	5.982	4.417
	Std. Error of Mean	0.3298	0.3707
	Lower 95% CI of mean	12.93	7.645
	Upper 95% CI of mean	14.23	9.11
	Sum	4467	1190
					Test details	Mean rank 1	Mean rank 2	Mean rank diff.	n1	n2	Z
					Eb1-GFP vs. Eb1-GFP, msps-/-	736.6	263	473.6	347	142	13.21

## Sheet: S8F Fig
		wt	Eb1-GFP	msps-/-	Eb1-GFP, msps-/-			Number of families	1
	Number of values	265	126	412	267			Number of comparisons per family	4
								Alpha	0.05
	Minimum	0	0	0	0
	25% Percentile	0	0	0	0			Dunn's multiple comparisons test	Mean rank diff.	Significant?	Summary	Adjusted P Value
	Median	0	0.6169	0	0			wt vs. Eb1-GFP	36.7	No	ns	>0.99	A-B
	75% Percentile	0.7286	1.687	3.446	2.047			wt vs. msps-/-	-133	Yes	****	<0.0001	A-C
	Maximum	16.98	5.791	69	41.73			wt vs. Eb1-GFP, msps-/-	-100.2	Yes	***	0.0002	A-D
	Range	16.98	5.791	69	41.73			msps-/- vs. Eb1-GFP, msps-/-	32.74	No	ns	0.55	C-D
	Mean	1	1.066	2.685	2.775			Test details	Mean rank 1	Mean rank 2	Mean rank diff.	n1	n2	Z
	Std. Deviation	2.767	1.302	6.06	6.336			wt vs. Eb1-GFP	443.2	579.9	36.7	265	126	4.501
	Std. Error of Mean	0.17	0.116	0.2986	0.3877			wt vs. msps-/-	443.2	576.2	-133	265	412	6.017
								wt vs. Eb1-GFP, msps-/-	443.2	543.4	-100.2	265	267	4.119
								msps-/- vs. Eb1-GFP, msps-/-	576.2	543.4	32.74	412	267	1.485
